# Supplementary material for: Dysbiosis of oral microbiome persists after dental treatment-induced remission of periodontal disease and dental caries
Source: mSystems. 2023 Sep 12;8(5):e00683-23. doi: 10.1128/msystems.00683-23 (PMC10654066; doi:10.1128/msystems.00683-23)
Supplement: Supplemental tables — Tables S1 to S11. [file msystems.00683-23-s0001.xlsx]

## Sheet: Supplementary Table S1
Supplementary Table S1. Comparison of periodontal disease group and concurrent group characteristics before treatment
Characteristic	Group		p-value
	Periodontal disease	Concurrent
Number of subjects (F/M)	16 (11/5)	12 (6/6)	-
Number of teeth	27.8 ± 2.7	27.3 ± 2.7	0.497
Age (mean ± SD)	49.0 ± 13.4	48.9 ± 10.7	0.936
Number of DT	0 ± 0	2.0 ± 2.1	< 0.001
Number of DFT	12.2 ± 6.8	12.8 ± 4.8	0.688
Average PD	3.0 ± 0.8	2.9 ± 0.4	0.982
PD > 4 mm (%)	17.7 ± 13.4	13.3 ± 12.6	0.275
BOP (%)	40.2 ± 23.8	39.0 ± 21.5	0.945
BOP and PD > 4 mm (%)	15.6 ± 12.4	12.6 ± 12.2	0.485
Abbreviations: F, female; M, male; DT, decayed tooth; DFT, decayed and filled tooth; PD, probing pocket depth; BOP, bleeding on probing.
p-values determined by Wilcoxon rank-sum test

## Sheet: Supplementary Table S2
Supplementary Table S2. Wilcoxon rank-sum test result for age, oral examination results of participants, and total bacteria concentration
p values comparing the healthy group to each disease group before treatment (BT) using Wilcoxon rank-sum test
Group	Periodontal disease	Caries	Concurrent
Age (mean ± sd)	0.254848	0.865912	0.158955
Number of tooth	0.53265	0.0732481	0.220879
Number of DT	NA	4.19437e-08	4.19437e-08
Number of DFT	0.00780629	0.0197553	0.00857609
Average PD	0.0509397	0.133252	0.000948511
PD larger than 4 mm (%)	4.49641e-11	4.19437e-06	1.82364e-09
BOP (％)	4.49641e-11	0.0126702	5.47092e-09
BOP and PD larger than 4 mm (%)	4.49641e-11	NA	1.82364e-09
Log10 Total bacteria concentration (estimated CFU/mL)	0.895454	0.95754	0.873084
Abbreviations: F, female; M, male; DT, decayed tooth; DFT, decayed and filled tooth; PD, probing pocket depth; BOP, bleeding on probing.
p values comparing the healthy group to each disease group after completion of treatment (CT) using Wilcoxon rank-sum test
Group	Periodontal disease	Caries	Concurrent
Age (mean ± sd)	0.173211	0.992903	0.133711
Number of tooth	0.195059	0.0482508	0.0838322
Number of DT	NA	NA	0.117647
Number of DFT	0.00860939	0.0177187	0.00529829
Average PD	0.00155075	0.0450927	0.0515615
PD larger than 4 mm (%)	7.0179e-05	0.0028463	2.72634e-05
BOP (％)	0.000629187	0.0100151	0.204979
BOP and PD larger than 4 mm (%)	0.000263171	NA	0.0028463
Log10 Total bacteria concentration (estimated CFU/mL)	0.82662	0.631431	0.0628305
p values comparing the healthy group to each disease group several months after CT following transition to self-care (AT) using Wilcoxon rank-sum test
Group	Periodontal disease	Caries	Concurrent
Age (mean ± sd)	0.155167	0.936269	0.111412
Number of tooth	0.0920007	0.0482508	0.00844193
Number of DT	NA	NA	0.117647
Number of DFT	0.0135684	0.0186911	0.00384609
Average PD	2.30742e-06	0.00472647	0.00228562
PD larger than 4 mm (%)	3.62995e-06	0.000687038	2.72634e-05
BOP (％)	0.000143325	0.0174184	0.832936
BOP and PD larger than 4 mm (%)	7.0179e-05	NA	0.0367647
Log10 Total bacteria concentration (estimated CFU/mL)	0.629629	0.557437	0.0941206
p values comparing before treatment using wilcoxon signed-rank test in the periodontal disease group
	BT vs. CT	BT vs. AT
Number of tooth	0.0625	0.015625
Number of DT	NA	NA
Number of DFT	1	0.421875
Average PD	3.05176e-05	3.05176e-05
PD larger than 4 mm (%)	3.05176e-05	3.05176e-05
BOP (％)	3.05176e-05	3.05176e-05
BOP and PD larger than 4 mm (%)	3.05176e-05	3.05176e-05
Log10 Total bacteria concentration (estimated CFU/mL)	0.895454	0.82662
p values comparing before treatment using wilcoxon signed-rank test in the caries group
	BT vs. CT	BT vs. AT
Number of tooth	0.015625	0.015625
Number of DT	0.000976562	0.000976562
Number of DFT	0.742188	0.882812
Average PD	0.00683594	0.012207
PD larger than 4 mm (%)	0.0078125	0.00390625
BOP (％)	1	1
BOP and PD larger than 4 mm (%)	NA	NA
Log10 Total bacteria concentration (estimated CFU/mL)	0.909668	0.569336
p values comparing before treatment using wilcoxon signed-rank test in the concurrent group
	BT vs. CT	BT vs. AT
Number of tooth	0.5	0.125
Number of DT	0.00390625	0.00390625
Number of DFT	1	0.625
Average PD	0.000488281	0.000488281
PD larger than 4 mm (%)	0.000488281	0.000488281
BOP (％)	0.000976562	0.000488281
BOP and PD larger than 4 mm (%)	0.000976562	0.000488281
Log10 Total bacteria concentration (estimated CFU/mL)	0.174805	0.129395

## Sheet: Supplementary Table S3
Supplementary Table S3. Wilcoxon rank-sum test results for alpha diversity
p values comparing the healthy group to each disease group before treatment (BT) using Wilcoxon rank-sum test
Group	Periodontal disease	Caries	Concurrent
OTU	0.00206981	0.00368731	0.0200056
Shanon diversity	0.0122913	0.101627	0.0277036
p values comparing the healthy group to each disease group after completion of treatment (CT) using Wilcoxon rank-sum test
Group	Periodontal disease	Caries	Concurrent
OTU	0.00999018	0.107446	0.288036
Shanon diversity	0.03601	0.444063	0.0628305
p values comparing the healthy group to each disease group several months after CT following transition to self-care (AT) using Wilcoxon rank-sum test
Group	Periodontal disease	Caries	Concurrent
OTU	0.0178028	0.054046	0.0283455
Shanon diversity	0.107717	0.23106	0.00273619
p values comparing before treatment using Wilcoxon signed-rank test in the periodontal disease group
	BT vs. CT	BT vs. AT
OTU	0.0715942	0.0245972
Shanon diversity	0.252228	0.274445
p values comparing before treatment using Wilcoxon signed-rank test in the caries group
	BT vs. CT	BT vs. AT
OTU	0.101562	0.349121
Shanon diversity	0.30127	0.969727
p values comparing before treatment using Wilcoxon signed-rank test in the concurrent group
	BT vs. CT	BT vs. AT
OTU	0.423828	0.74707
Shanon diversity	0.569336	0.62207

## Sheet: Supplementary Table S4
Supplementary Table S4. Results of permutational analysis of variance (PERMANOVA) and analysis of similarities (ANOSIM) using weighted UniFrac distance
Comparison between the healthy group and the periodontal disease group
	PERMANOVA		ANOSIM
	R2 score	p-value	R	p-value
BT	0.0526769	0.021978	0.0760328	0.046
CT	0.111705	0.001998	0.22567	0.001
AT	0.105383	0.000999001	0.17714	0.001
Abbreviations: BT, before treatment; CT, after completion of treatment; AT, several months after CT following transition to self-care
Comparison between the healthy group and the caries group
	PERMANOVA		ANOSIM
	R2 score	p-value	R	p-value
BT	0.0581889	0.02997	0.196638	0.011
CT	0.0689222	0.011988	0.119988	0.049
AT	0.0695677	0.012987	0.174421	0.016
Comparison between the healthy group and the concurrent group
	PERMANOVA		ANOSIM
	R2 score	p-value	R	p-value
BT	0.136328	0.000999001	0.357081	0.001
CT	0.0906721	0.000999001	0.129732	0.033
AT	0.142125	0.000999001	0.266274	0.003
PERMANOVA is calculated by R adonis (vegan2.5-7) function.
ANOSIM is calculated by R adosim (vegan2.5-7) function.

## Sheet: Supplementary Table S5
Supplementary Table S5. Steel–Dwass test p-value for weighted UniFrac distance transition between the healthy and periodontal disease groups from before treatment to after treatment
The periodontal disease group
	BT	CT	AT
BT
CT	0.0329288
AT	0.327872	0.793065
Abbreviations: BT, before treatment; CT, after completion of treatment; AT, several months after CT following transition to self-care
The caries group
	BT	CT	AT
BT
CT	0.167703
AT	0.332952	0.819728
The concurrent group
	BT	CT	AT
BT
CT	2.97931e-07
AT	3.52016e-07	0.65563

## Sheet: Supplementary Table S6
Supplementary Table S6. Results of significant difference test of the healthy group between each disease group using the relative abundance ratios of the species levels assignment results
	p-value Wilcoxon rank-sum test result									FDR ,using the Benjamini-Hochberg method, calculated by R p.adjust (stats 4.0.4) function.									LDA Effect Size , LDA score (log 10)									LDA Effect Size ,p-value									Mean ± standard deviation (%)										Prevalence
	Periodontal disease			Caries			Concurrent			Periodontal disease			Caries			Concurrent			Periodontal disease			Caries			Concurrent			Periodontal disease			Caries			Concurrent			Healthy	Periodontal disease			Caries			Concurrent			Healthy	Periodontal disease
	BT	CT	AT	BT	CT	AT	BT	CT	AT	BT	CT	AT	BT	CT	AT	BT	CT	AT	BT	CT	AT	BT	CT	AT	BT	CT	AT	BT	CT	AT	BT	CT	AT	BT	CT	AT		BT	CT	AT	BT	CT	AT	BT	CT	AT		BT	CT
Abiotrophia defectiva	0.994163	0.373631	0.643926	0.768812	0.470207	0.99284	0.146745	0.131172	0.178955	1	0.745534	0.897292	0.943207	0.897547	1	0.43341	0.52469	0.519647										-	-	-	-	-	-	-	-	-	0.3 ± 0.41	0.31 ± 0.48	0.17 ± 0.27	0.14 ± 0.14	0.31 ± 0.41	0.4 ± 0.45	0.54 ± 1.37	0.1 ± 0.13	0.14 ± 0.25	0.14 ± 0.22	0.818182	0.875	0.8125
Absconditabacteria (SR1) [G-1] bacterium HMT 345	0.651377	0.362742	0.843274	0.217503	0.0781409	0.0874998	0.0962024	0.183116	0.721752	0.863503	0.745534	1	0.545889	0.538235	0.467582	0.372101	0.635478	0.933597										-	-	-	-	-	-	-	-	-	0.04 ± 0.08	0.03 ± 0.04	0.05 ± 0.14	0.05 ± 0.09	0.01 ± 0.01	0.01 ± 0.02	0.01 ± 0.01	0.02 ± 0.05	0.02 ± 0.04	0.03 ± 0.06	0.5	0.4375	0.375
Absconditabacteria (SR1) [G-1] bacterium HMT 874	0.941857	0.732097	0.640593	0.62566	0.105029	0.105029	0.709675	0.170688	0.362745	1	0.94392	0.897292	0.83712	0.538235	0.467582	0.945406	0.618341	0.637412										-	-	-	-	-	-	-	-	-	0.01 ± 0.03	0.01 ± 0.02	0.01 ± 0.01	0.02 ± 0.03	0.01 ± 0.02	0 ± 0	0 ± 0	0.01 ± 0.01	0 ± 0.01	0.01 ± 0.04	0.409091	0.4375	0.375
Achromobacter xylosoxidans	NA	0.421053	NA	NA	NA	NA	NA	0.352941	NA	NA	0.745534	NA	NA	NA	NA	NA	0.714257	NA										-	-	-	-	-	-	-	-	-	0 ± 0	0 ± 0	0 ± 0	0 ± 0	0 ± 0	0 ± 0	0 ± 0	0 ± 0	0 ± 0	0 ± 0	0	0	0.0625
Acidovorax temperans	1	1	1	1	1	1	1	1	1	1	1	1	1	1	1	1	1	1										-	-	-	-	-	-	-	-	-	0 ± 0	0 ± 0	0 ± 0	0 ± 0	0 ± 0	0 ± 0	0 ± 0	0 ± 0	0 ± 0	0 ± 0	0.0454545	0	0
Acinetobacter johnsonii	0.421053	NA	NA	NA	NA	NA	NA	NA	NA	0.692589	NA	NA	NA	NA	NA	NA	NA	NA										-	-	-	-	-	-	-	-	-	0 ± 0	0 ± 0	0 ± 0	0 ± 0	0 ± 0	0 ± 0	0 ± 0	0 ± 0	0 ± 0	0 ± 0	0	0.0625	0
Acinetobacter junii	NA	NA	NA	NA	NA	NA	NA	NA	NA	NA	NA	NA	NA	NA	NA	NA	NA	NA										-	-	-	-	-	-	-	-	-	0 ± 0	0 ± 0	0 ± 0	0 ± 0	0 ± 0	0 ± 0	0 ± 0	0 ± 0	0 ± 0	0 ± 0	0	0	0
Acinetobacter lwoffii	NA	NA	NA	NA	NA	NA	NA	NA	NA	NA	NA	NA	NA	NA	NA	NA	NA	NA										-	-	-	-	-	-	-	-	-	0 ± 0	0 ± 0	0 ± 0	0 ± 0	0 ± 0	0 ± 0	0 ± 0	0 ± 0	0 ± 0	0 ± 0	0	0	0
Actinomyces dentalis	0.203634	0.433988	0.560533	0.0859224	0.284325	0.049796	0.571632	0.250136	0.0871497	0.599568	0.758805	0.844994	0.37141	0.7695	0.459015	0.832677	0.714257	0.383078						2.88525				-	-	-	-	-	0.0461677	-	-	-	0 ± 0.01	0.01 ± 0.02	0.02 ± 0.04	0.01 ± 0.03	0.01 ± 0.02	0.01 ± 0.01	0.02 ± 0.02	0 ± 0.01	0.03 ± 0.07	0.01 ± 0.01	0.181818	0.375	0.25
Actinomyces gerencseriae	0.684018	0.329038	0.694479	0.352053	0.610122	0.0983455	0.645625	0.829058	0.258745	0.884384	0.745534	0.94216	0.64042	0.966686	0.467582	0.890242	1	0.628003										-	-	-	-	-	-	-	-	-	0.01 ± 0.01	0.01 ± 0.01	0 ± 0.01	0 ± 0.01	0.01 ± 0.02	0.01 ± 0.01	0.01 ± 0.01	0 ± 0.01	0.06 ± 0.19	0 ± 0.01	0.227273	0.3125	0.0625
Actinomyces graevenitzii	0.00954262	0.0201586	0.109207	0.164741	0.043264	0.0640331	0.0756034	0.271928	0.0069028	0.136677	0.225196	0.543836	0.465151	0.479838	0.459015	0.327328	0.714257	0.109214	3.44275	3.14168			3.38918				3.66839	0.0105196	0.0210477	-	-	0.0435006	-	-	-	0.00805953	0.54 ± 1.02	1.01 ± 1.04	0.78 ± 0.77	0.64 ± 0.53	1.83 ± 4.62	0.95 ± 0.8	0.95 ± 0.91	0.87 ± 0.8	0.67 ± 0.89	1.36 ± 1.15	1	1	1
Actinomyces israelii	0.541015	0.624467	1	0.294118	0.90038	0.90038	0.294118	1	0.90038	0.79516	0.870195	1	0.64042	1	1	0.60211	1	1										-	-	-	-	-	-	-	-	-	0 ± 0.01	0 ± 0	0 ± 0	0 ± 0	0 ± 0	0 ± 0	0 ± 0	0 ± 0	0 ± 0.01	0 ± 0	0.136364	0.0625	0.0625
Actinomyces johnsonii	0.74825	0.43042	0.821455	0.194203	0.248497	0.122204	0.418861	0.846686	0.37411	0.915475	0.758641	1	0.514302	0.7695	0.467582	0.676212	1	0.639139										-	-	-	-	-	-	-	-	-	0.01 ± 0.02	0.01 ± 0.02	0.01 ± 0.02	0.01 ± 0.02	0.02 ± 0.02	0.02 ± 0.02	0.02 ± 0.02	0 ± 0.01	0.01 ± 0.03	0 ± 0.01	0.409091	0.3125	0.625
Actinomyces massiliensis	0.315007	0.440108	0.664942	0.215418	0.288064	0.516049	0.0285152	0.776526	0.691746	0.692589	0.761802	0.918141	0.544214	0.7695	0.827153	0.217286	1	0.910318							2.62281			-	-	-	-	-	-	0.0279222	-	-	0.02 ± 0.03	0.02 ± 0.02	0.01 ± 0.02	0.01 ± 0.02	0.01 ± 0.02	0.03 ± 0.03	0.03 ± 0.03	0 ± 0.01	0.06 ± 0.17	0.02 ± 0.03	0.681818	0.5	0.5625
Actinomyces naeslundii	1	0.75126	0.50251	0.700621	0.524154	0.308387	0.647236	0.11795	0.318912	1	0.947668	0.799845	0.895168	0.913352	0.687875	0.890242	0.497722	0.628003										-	-	-	-	-	-	-	-	-	0.06 ± 0.07	0.06 ± 0.07	0.07 ± 0.1	0.08 ± 0.11	0.08 ± 0.14	0.07 ± 0.06	0.12 ± 0.14	0.03 ± 0.03	0.13 ± 0.15	0.08 ± 0.08	0.727273	0.8125	0.8125
Actinomyces oris	0.6651	0.35577	0.912379	0.57365	0.514547	0.132504	0.0231796	0.513953	0.122258	0.869495	0.745534	1	0.801024	0.913352	0.483478	0.196254	0.844028	0.406453							2.63939			-	-	-	-	-	-	0.0241274	-	-	0.09 ± 0.12	0.07 ± 0.09	0.04 ± 0.03	0.06 ± 0.05	0.1 ± 0.13	0.05 ± 0.04	0.14 ± 0.12	0.03 ± 0.03	0.23 ± 0.38	0.11 ± 0.3	1	0.8125	0.9375
Actinomyces radicidentis	NA	NA	NA	0.352941	NA	NA	NA	NA	NA	NA	NA	NA	0.64042	NA	NA	NA	NA	NA										-	-	-	-	-	-	-	-	-	0 ± 0	0 ± 0	0 ± 0	0 ± 0	0 ± 0.01	0 ± 0	0 ± 0	0 ± 0	0 ± 0	0 ± 0	0	0	0
Actinomyces sp. HMT 169	0.292904	0.146253	0.134115	0.163905	0.233814	0.106798	0.936069	0.675664	0.755497	0.692589	0.508935	0.543836	0.465151	0.7695	0.467582	1	0.957398	0.950241										-	-	-	-	-	-	-	-	-	0.15 ± 0.22	0.8 ± 2	0.23 ± 0.32	0.32 ± 0.36	0.32 ± 0.4	0.21 ± 0.25	0.27 ± 0.27	0.14 ± 0.22	0.17 ± 0.25	0.11 ± 0.16	0.909091	0.9375	0.9375
Actinomyces sp. HMT 170	0.203823	0.852732	0.228386	0.134414	0.515066	0.40033	0.294118	0.110122	1	0.599568	1	0.619677	0.413752	0.913352	0.757061	0.60211	0.497722	1										-	-	-	-	-	-	-	-	-	0 ± 0.01	0 ± 0.01	0 ± 0	0 ± 0.01	0.02 ± 0.07	0.01 ± 0.01	0.02 ± 0.06	0 ± 0	0.01 ± 0.02	0 ± 0.01	0.136364	0.3125	0.125
Actinomyces sp. HMT 171	0.269142	0.0842218	0.0915887	0.781852	0.318215	0.328739	0.0343409	0.921515	0.344417	0.692589	0.417238	0.538567	0.948065	0.7695	0.687875	0.232375	1	0.628003							2.43336			-	-	-	-	-	-	0.0349832	-	-	0.09 ± 0.15	0.07 ± 0.14	0.05 ± 0.09	0.05 ± 0.12	0.1 ± 0.23	0.09 ± 0.09	0.18 ± 0.27	0.03 ± 0.07	0.17 ± 0.29	0.12 ± 0.3	0.818182	0.6875	0.6875
Actinomyces sp. HMT 175	0.562334	0.269804	0.271092	0.0606045	0.962997	0.245708	0.652461	0.491	0.174874	0.79516	0.686841	0.694086	0.37141	1	0.687875	0.890995	0.833709	0.516787										-	-	-	-	-	-	-	-	-	0.05 ± 0.1	0.06 ± 0.09	0.06 ± 0.06	0.05 ± 0.06	0.06 ± 0.06	0.04 ± 0.11	0.1 ± 0.14	0.04 ± 0.04	0.08 ± 0.11	0.04 ± 0.06	0.590909	0.6875	0.75
Actinomyces sp. HMT 414	1	0.457563	1	0.455882	1	1	1	1	0.455882	1	0.764586	1	0.686505	1	1	1	1	0.730545										-	-	-	-	-	-	-	-	-	0 ± 0	0 ± 0	0 ± 0.01	0 ± 0	0 ± 0.01	0 ± 0	0 ± 0	0 ± 0	0 ± 0	0 ± 0.01	0.0454545	0.0625	0.125
Actinomyces sp. HMT 448	0.0188183	0.606058	0.129836	0.246205	0.061539	0.0265982	0.701139	0.0631584	0.191414	0.204967	0.856917	0.543836	0.590892	0.535005	0.406962	0.937311	0.465155	0.537376	2.25873				2.95121	2.53084		2.48606		0.0213571	-	-	-	0.0342755	0.0301722	-	0.0364428	-	0 ± 0.01	0.01 ± 0.02	0 ± 0.01	0.01 ± 0.02	0.02 ± 0.04	0.01 ± 0.03	0.02 ± 0.04	0 ± 0.01	0.03 ± 0.06	0.06 ± 0.14	0.0909091	0.4375	0.1875
Actinomyces sp. HMT 525	1	1	0.561878	0.0889469	1	1	1	1	1	1	1	0.844994	0.37141	1	1	1	1	1										-	-	-	-	-	-	-	-	-	0 ± 0	0 ± 0	0 ± 0	0 ± 0	0 ± 0.01	0 ± 0.01	0 ± 0	0 ± 0	0 ± 0.01	0 ± 0	0.0454545	0.0625	0
Actinomyces sp. HMT 896	0.290659	1	0.561878	0.455882	0.115038	0.536765	1	0.536765	0.115038	0.692589	1	0.844994	0.686505	0.538235	0.827153	1	0.844028	0.396616										-	-	-	-	-	-	-	-	-	0 ± 0.01	0 ± 0	0 ± 0	0 ± 0	0 ± 0.01	0 ± 0.01	0 ± 0	0 ± 0.01	0 ± 0.01	0 ± 0	0.0454545	0.1875	0.0625
Actinomyces sp. HMT 897	0.624467	0.624467	0.248933	1	1	0.641023	0.294118	1	1	0.843057	0.870195	0.648229	1	1	0.896962	0.60211	1	1										-	-	-	-	-	-	-	-	-	0 ± 0	0 ± 0	0 ± 0.01	0 ± 0	0 ± 0.01	0 ± 0.01	0 ± 0	0 ± 0	0.01 ± 0.03	0 ± 0	0.136364	0.0625	0.0625
Actinomyces timonensis	1	1	1	1	1	1	0.0628558	0.764706	1	1	1	1	1	1	1	0.30314	1	1										-	-	-	-	-	-	-	-	-	0 ± 0	0 ± 0	0 ± 0	0 ± 0	0 ± 0	0 ± 0	0 ± 0	0 ± 0.01	0.02 ± 0.08	0 ± 0	0.0454545	0	0
Aggregatibacter actinomycetemcomitans	0.606058	0.937411	0.937411	0.491935	0.691176	0.529412	0.246205	0.491935	0.382353	0.833588	1	1	0.729356	1	0.827153	0.579038	0.833709	0.643873										-	-	-	-	-	-	-	-	-	0 ± 0.02	0.01 ± 0.02	0 ± 0.01	0 ± 0.01	0.02 ± 0.06	0 ± 0	0 ± 0	0.02 ± 0.05	0.01 ± 0.02	0.01 ± 0.02	0.0909091	0.1875	0.125
Aggregatibacter aphrophilus	0.421053	0.421053	NA	NA	NA	NA	NA	NA	NA	0.692589	0.745534	NA	NA	NA	NA	NA	NA	NA										-	-	-	-	-	-	-	-	-	0 ± 0	0 ± 0	0 ± 0	0 ± 0	0 ± 0	0 ± 0	0 ± 0	0 ± 0	0 ± 0	0 ± 0	0	0.0625	0.0625
Aggregatibacter paraphrophilus	0.586505	0.960852	0.525332	0.617003	0.18207	0.424278	0.868857	0.854849	0.745762	0.812239	1	0.81859	0.834258	0.716535	0.782187	1	1	0.950241										-	-	-	-	-	-	-	-	-	0.03 ± 0.07	0.03 ± 0.1	0.02 ± 0.04	0.01 ± 0.01	0.01 ± 0.03	0.01 ± 0.02	0.06 ± 0.22	0.01 ± 0.03	0.03 ± 0.07	0 ± 0	0.318182	0.4375	0.3125
Aggregatibacter segnis	0.0970615	0.192731	0.155614	0.170333	0.0931243	0.4811	0.291142	0.847248	0.884505	0.470581	0.551068	0.543836	0.47397	0.538235	0.827153	0.60211	1	1										-	-	-	-	-	-	-	-	-	0.01 ± 0.01	0.02 ± 0.03	0.02 ± 0.05	0.03 ± 0.05	0.02 ± 0.03	0.04 ± 0.07	0.02 ± 0.04	0.01 ± 0.01	0.02 ± 0.06	0.01 ± 0.03	0.272727	0.5	0.5
Aggregatibacter sp. HMT 458	0.572489	0.781279	0.314809	0.142062	0.257863	0.876817	0.963214	0.313519	0.0605218	0.798958	0.965577	0.714303	0.429541	0.7695	1	1	0.714257	0.305837										-	-	-	-	-	-	-	-	-	0.04 ± 0.05	0.14 ± 0.22	0.04 ± 0.06	0.12 ± 0.23	0.1 ± 0.12	0.09 ± 0.15	0.07 ± 0.13	0.06 ± 0.1	0.07 ± 0.12	0.11 ± 0.12	0.636364	0.625	0.6875
Aggregatibacter sp. HMT 512	0.772363	0.25657	0.362156	0.293603	0.950119	0.822193	0.148447	0.420124	0.379411	0.92733	0.660241	0.716528	0.64042	1	1	0.435064	0.790822	0.64195										-	-	-	-	-	-	-	-	-	0.06 ± 0.08	0.09 ± 0.16	0.07 ± 0.16	0.09 ± 0.25	0.06 ± 0.05	0.1 ± 0.15	0.08 ± 0.1	0.05 ± 0.1	0.06 ± 0.13	0.05 ± 0.09	0.772727	0.625	0.5
Aggregatibacter sp. HMT 513	1	1	1	1	1	1	1	1	1	1	1	1	1	1	1	1	1	1										-	-	-	-	-	-	-	-	-	0 ± 0	0 ± 0	0 ± 0	0 ± 0	0 ± 0	0 ± 0	0 ± 0	0 ± 0	0 ± 0	0 ± 0	0.0454545	0	0
Aggregatibacter sp. HMT 898	1	0.869443	0.481627	0.0599195	0.833804	0.546917	0.396708	0.349107	0.0599195	1	1	0.781888	0.37141	1	0.835689	0.649159	0.714257	0.305837				2.42916					2.85396	-	-	-	0.0316943	-	-	-	-	0.0316943	0.01 ± 0.01	0 ± 0.01	0.01 ± 0.02	0 ± 0.01	0 ± 0	0 ± 0.01	0 ± 0.01	0 ± 0.01	0 ± 0	0 ± 0	0.318182	0.3125	0.3125
Aggregatibacter sp. HMT 949	0.227401	1	0.451427	0.154886	0.529412	1	1	1	0.529412	0.64537	1	0.755465	0.450578	0.913352	1	1	1	0.804439										-	-	-	-	-	-	-	-	-	0 ± 0	0 ± 0.01	0 ± 0	0.01 ± 0.02	0.01 ± 0.02	0 ± 0	0 ± 0	0 ± 0.01	0 ± 0	0 ± 0	0.0909091	0.25	0.0625
Alcaligenes sp. SR1	0.666685	0.309896	0.302418	0.0816546	0.0146899	0.0145649	0.0779121	0.104074	0.163754	0.869495	0.720601	0.714303	0.37141	0.458864	0.384547	0.333534	0.497722	0.496501					3.17561	3.13572				-	-	-	-	0.0155332	0.0154632	-	-	-	0.27 ± 0.44	0.09 ± 0.12	0.07 ± 0.14	0.1 ± 0.21	0.01 ± 0.02	0.01 ± 0.04	0 ± 0.01	0.05 ± 0.11	0.05 ± 0.15	0.04 ± 0.07	0.590909	0.625	0.5625
Alloprevotella rava	0.00482577	0.020612	0.00914213	0.105822	0.781048	0.202923	0.0181505	0.06991	0.0171766	0.122375	0.225196	0.197064	0.37141	1	0.62792	0.165667	0.465155	0.171314	2.50654	2.52781	2.47266				2.57631		2.95126	0.00553995	0.021211	0.0099605	-	-	-	0.0190849	-	0.0180977	0.08 ± 0.26	0.06 ± 0.06	0.12 ± 0.21	0.11 ± 0.14	0.07 ± 0.16	0.05 ± 0.16	0.05 ± 0.09	0.13 ± 0.16	0.06 ± 0.08	0.22 ± 0.36	0.318182	0.8125	0.6875
Alloprevotella sp. HMT 308	0.123883	0.00144302	0.0189324	0.0637645	0.0725439	0.820199	0.0146962	0.0127655	0.000279048	0.504227	0.0428466	0.319381	0.37141	0.538235	1	0.147349	0.291042	0.0134405		3.12045	2.93558				3.38969	2.92975	3.02059	-	0.00193615	0.0197607	-	-	-	0.0157967	0.0138889	0.000561657	0.09 ± 0.19	0.17 ± 0.37	0.36 ± 0.56	0.25 ± 0.39	0.09 ± 0.09	0.12 ± 0.14	0.07 ± 0.11	0.61 ± 1.26	0.26 ± 0.4	0.28 ± 0.17	0.636364	1	0.9375
Alloprevotella sp. HMT 473	0.524205	0.0175781	0.114299	0.000397823	0.0683443	0.00048741	0.002207	0.00316836	0.0150908	0.780164	0.209072	0.543836	0.038191	0.538235	0.0668826	0.0560578	0.173807	0.159358		2.8382		3.12056		3.12172	3.15971	3.13692	2.95315	-	0.0184979	-	0.000726235	-	0.000867166	0.00298381	0.00408154	0.0162726	0.33 ± 0.46	0.29 ± 0.41	0.2 ± 0.49	0.48 ± 1.3	0.06 ± 0.15	0.2 ± 0.36	0.07 ± 0.18	0.04 ± 0.05	0.07 ± 0.13	0.17 ± 0.42	0.954545	0.875	0.75
Alloprevotella sp. HMT 912	0.852732	0.541015	0.248933	1	0.744307	1	0.294118	0.90038	0.294118	0.99609	0.828697	0.648229	1	1	1	0.60211	1	0.628003										-	-	-	-	-	-	-	-	-	0 ± 0.01	0 ± 0.01	0 ± 0	0 ± 0	0 ± 0.01	0 ± 0.01	0 ± 0.01	0 ± 0	0 ± 0	0 ± 0	0.136364	0.125	0.0625
Alloprevotella sp. HMT 913	0.413132	0.624374	0.185605	0.824894	0.888231	0.205743	0.333753	0.074789	0.205743	0.692589	0.870195	0.571546	0.971655	1	0.62792	0.60211	0.478649	0.560984										-	-	-	-	-	-	-	-	-	0.02 ± 0.06	0.01 ± 0.03	0.01 ± 0.01	0 ± 0.01	0 ± 0.01	0.01 ± 0.02	0 ± 0	0 ± 0.01	0 ± 0	0 ± 0	0.272727	0.125	0.1875
Alloprevotella sp. HMT 914	0.158334	0.107719	0.404001	0.000637524	0.0195317	0.0246976	0.0613763	0.194373	0.166875	0.5301	0.485239	0.716528	0.0482815	0.458864	0.406962	0.30314	0.649036	0.501949				2.73071	2.80341	2.7767				-	-	-	0.00101679	0.02056	0.0255362	-	-	-	0.12 ± 0.2	0.11 ± 0.2	0.07 ± 0.11	0.12 ± 0.23	0.01 ± 0.02	0.02 ± 0.03	0.15 ± 0.46	0.05 ± 0.13	0.1 ± 0.18	0.05 ± 0.06	0.863636	0.5	0.5
Alloprevotella tannerae	0.261235	0.470146	0.326083	0.192498	0.51761	0.473936	0.0368999	0.482286	0.141169	0.688543	0.77554	0.716528	0.513329	0.913352	0.826684	0.232375	0.833709	0.442175							3.04777			-	-	-	-	-	-	0.0373127	-	-	0.15 ± 0.27	0.18 ± 0.33	0.11 ± 0.17	0.21 ± 0.39	0.28 ± 0.56	0.12 ± 0.17	0.15 ± 0.25	0.36 ± 0.58	0.21 ± 0.31	0.25 ± 0.27	0.590909	0.875	0.8125
Alloscardovia omnicolens	NA	NA	0.170697	0.352941	NA	0.117647	0.117647	0.352941	0.352941	NA	NA	0.543836	0.64042	NA	0.467582	0.372101	0.714257	0.628003										-	-	-	-	-	-	-	-	-	0 ± 0	0 ± 0	0 ± 0	0.01 ± 0.04	0 ± 0.01	0 ± 0	0 ± 0.01	0 ± 0.01	0 ± 0	0 ± 0.01	0	0	0
Anaeroglobus geminatus	0.275725	0.067228	0.953331	0.195803	0.668417	0.631599	0.20293	0.13479	0.914529	0.692589	0.381618	1	0.514989	1	0.891415	0.514589	0.528158	1										-	-	-	-	-	-	-	-	-	0.01 ± 0.02	0.01 ± 0.02	0.01 ± 0.02	0.01 ± 0.02	0.01 ± 0.02	0.01 ± 0.01	0.01 ± 0.01	0.01 ± 0.01	0.02 ± 0.05	0.01 ± 0.01	0.227273	0.4375	0.5625
Anaerolineae [G-1] bacterium HMT 439	0.170697	0.421053	NA	NA	NA	NA	NA	NA	NA	0.5301	0.745534	NA	NA	NA	NA	NA	NA	NA										-	-	-	-	-	-	-	-	-	0 ± 0	0 ± 0	0 ± 0	0 ± 0	0 ± 0	0 ± 0	0 ± 0	0 ± 0	0 ± 0	0 ± 0	0	0.125	0.0625
Arachnia propionica	0.419863	0.876799	0.56029	0.622309	0.231775	0.326877	0.851005	0.864315	0.893144	0.692589	1	0.844994	0.837028	0.7695	0.687875	1	1	1										-	-	-	-	-	-	-	-	-	0.04 ± 0.05	0.06 ± 0.14	0.06 ± 0.07	0.05 ± 0.06	0.05 ± 0.04	0.12 ± 0.18	0.07 ± 0.1	0.04 ± 0.04	0.07 ± 0.11	0.05 ± 0.06	0.818182	0.6875	0.625
Arachnia rubra	0.792337	0.669432	0.102005	0.389041	0.832036	0.978196	0.136326	0.326756	0.241309	0.941923	0.895691	0.542993	0.65356	1	1	0.418409	0.714257	0.605534										-	-	-	-	-	-	-	-	-	0.04 ± 0.05	0.03 ± 0.05	0.03 ± 0.06	0.02 ± 0.06	0.04 ± 0.08	0.07 ± 0.09	0.05 ± 0.09	0.03 ± 0.07	0.15 ± 0.46	0.04 ± 0.09	0.636364	0.625	0.6875
Atopobium parvulum	0.00219123	0.00634939	0.00460337	0.0271129	0.110935	0.229494	0.000154254	0.113178	0.0187091	0.0735889	0.110433	0.148842	0.287656	0.538235	0.66921	0.00839582	0.497722	0.181814	2.48104	2.70182	2.58487	2.61742			2.93606		2.60399	0.00276275	0.00721501	0.00539632	0.0280255	-	-	0.000353866	-	0.0196963	0.03 ± 0.03	0.08 ± 0.1	0.14 ± 0.21	0.09 ± 0.11	0.11 ± 0.12	0.06 ± 0.06	0.07 ± 0.12	0.19 ± 0.2	0.08 ± 0.13	0.09 ± 0.11	0.590909	1	1
Atopobium rimae	0.000896127	0.339191	0.359496	0.000754399	0.300996	0.125802	0.154142	0.0114833	0.701139	0.0413735	0.745534	0.716528	0.0482815	0.7695	0.475804	0.441564	0.291042	0.916316				2.17277				2.60534		0.0014867	-	-	0.00105923	-	-	-	0.014254	-	0 ± 0.01	0.02 ± 0.02	0.01 ± 0.02	0.01 ± 0.01	0.02 ± 0.03	0.01 ± 0.02	0.02 ± 0.03	0.01 ± 0.01	0.05 ± 0.15	0 ± 0.01	0.0909091	0.625	0.25
Atopobium sp. HMT 416	NA	NA	NA	0.0367647	0.352941	0.352941	NA	0.352941	0.352941	NA	NA	NA	0.332088	0.7695	0.687875	NA	0.714257	0.628003				2.0729						-	-	-	0.0156325	-	-	-	-	-	0 ± 0	0 ± 0	0 ± 0	0 ± 0	0.02 ± 0.06	0.07 ± 0.23	0.01 ± 0.03	0 ± 0	0 ± 0.01	0 ± 0	0	0	0
Atopobium sp. HMT 810	NA	NA	NA	NA	0.352941	0.352941	NA	NA	NA	NA	NA	NA	NA	0.7695	0.687875	NA	NA	NA										-	-	-	-	-	-	-	-	-	0 ± 0	0 ± 0	0 ± 0	0 ± 0	0 ± 0	0 ± 0	0 ± 0	0 ± 0	0 ± 0	0 ± 0	0	0	0
Atopobium vaginae	NA	NA	NA	NA	NA	NA	NA	NA	NA	NA	NA	NA	NA	NA	NA	NA	NA	NA										-	-	-	-	-	-	-	-	-	0 ± 0	0 ± 0	0 ± 0	0 ± 0	0 ± 0	0 ± 0	0 ± 0	0 ± 0	0 ± 0	0 ± 0	0	0	0
Bacillus anthracis	1	1	1	1	1	1	1	1	1	1	1	1	1	1	1	1	1	1										-	-	-	-	-	-	-	-	-	0 ± 0	0 ± 0	0 ± 0	0 ± 0	0 ± 0	0 ± 0	0 ± 0	0 ± 0	0 ± 0	0 ± 0	0.0454545	0	0
Bacillus subtilis	1	1	1	1	1	1	1	1	1	1	1	1	1	1	1	1	1	1										-	-	-	-	-	-	-	-	-	0.01 ± 0.06	0 ± 0	0 ± 0	0 ± 0	0 ± 0	0 ± 0	0 ± 0	0 ± 0	0 ± 0	0 ± 0	0.0454545	0.0625	0.0625
Bacteroidaceae [G-1] bacterium HMT 272	1	0.561878	1	0.115038	1	0.536765	0.536765	0.764706	0.536765	1	0.837575	1	0.37141	1	0.827153	0.799207	1	0.804439										-	-	-	-	-	-	-	-	-	0 ± 0	0 ± 0	0 ± 0	0 ± 0	0 ± 0	0 ± 0	0 ± 0	0 ± 0	0 ± 0.01	0 ± 0	0.0454545	0	0.125
Bacteroidales [G-2] bacterium HMT 274	0.104197	0.275731	0.209073	0.180514	0.0849641	0.30423	0.156803	0.00844916	0.049797	0.485993	0.691561	0.595192	0.488152	0.538235	0.687875	0.445836	0.291042	0.277545								2.65445	2.47925	-	-	-	-	-	-	-	0.00985571	0.0488613	0.03 ± 0.08	0.04 ± 0.06	0.02 ± 0.02	0.03 ± 0.03	0.09 ± 0.13	0.03 ± 0.04	0.06 ± 0.1	0.03 ± 0.03	0.11 ± 0.24	0.03 ± 0.03	0.5	0.6875	0.625
Bacteroides heparinolyticus	0.170697	0.421053	0.170697	NA	NA	0.352941	0.352941	0.352941	0.352941	0.5301	0.745534	0.543836	NA	NA	0.687875	0.60211	0.714257	0.628003										-	-	-	-	-	-	-	-	-	0 ± 0	0.02 ± 0.06	0.01 ± 0.02	0 ± 0.02	0 ± 0	0 ± 0	0 ± 0.01	0 ± 0.02	0.01 ± 0.03	0.01 ± 0.02	0	0.125	0.0625
Bacteroides pyogenes	NA	NA	NA	NA	NA	NA	0.352941	NA	NA	NA	NA	NA	NA	NA	NA	0.60211	NA	NA										-	-	-	-	-	-	-	-	-	0 ± 0	0 ± 0	0 ± 0	0 ± 0	0 ± 0	0 ± 0	0 ± 0	0 ± 0	0 ± 0	0 ± 0	0	0	0
Bacteroidetes [G-3] bacterium HMT 280	0.0246562	0.421053	0.170697	NA	0.352941	0.117647	NA	0.352941	0.352941	0.211414	0.745534	0.543836	NA	0.7695	0.467582	NA	0.714257	0.628003										0.0145966	-	-	-	-	-	-	-	-	0 ± 0	0 ± 0.01	0 ± 0	0 ± 0.01	0 ± 0	0 ± 0	0 ± 0.01	0 ± 0	0 ± 0.01	0 ± 0	0	0.25	0.0625
Bacteroidetes [G-3] bacterium HMT 365	0.0281598	0.554514	0.606058	0.264469	0.529412	0.227941	0.601518	0.529412	0.31926	0.2316	0.837575	0.876841	0.619244	0.913352	0.66921	0.859481	0.844028	0.628003	2.33961									0.0343316	-	-	-	-	-	-	-	-	0 ± 0.02	0.03 ± 0.06	0 ± 0.01	0 ± 0.01	0.01 ± 0.02	0 ± 0	0.01 ± 0.01	0 ± 0	0 ± 0	0 ± 0	0.0909091	0.375	0.1875
Bacteroidetes [G-3] bacterium HMT 436	NA	NA	NA	0.352941	NA	NA	NA	NA	NA	NA	NA	NA	0.64042	NA	NA	NA	NA	NA										-	-	-	-	-	-	-	-	-	0 ± 0	0 ± 0	0 ± 0	0 ± 0	0 ± 0	0 ± 0	0 ± 0	0 ± 0	0 ± 0	0 ± 0	0	0	0
Bacteroidetes [G-3] bacterium HMT 503	NA	NA	NA	NA	NA	NA	NA	NA	0.352941	NA	NA	NA	NA	NA	NA	NA	NA	0.628003										-	-	-	-	-	-	-	-	-	0 ± 0	0 ± 0	0 ± 0	0 ± 0	0 ± 0	0 ± 0	0 ± 0	0 ± 0	0 ± 0	0 ± 0.01	0	0	0
Bacteroidetes [G-5] bacterium HMT 505	NA	NA	NA	NA	NA	NA	NA	NA	NA	NA	NA	NA	NA	NA	NA	NA	NA	NA										-	-	-	-	-	-	-	-	-	0 ± 0	0 ± 0	0 ± 0	0 ± 0	0 ± 0	0 ± 0	0 ± 0	0 ± 0	0 ± 0	0 ± 0	0	0	0
Bacteroidetes [G-5] bacterium HMT 511	0.480797	0.863889	0.742281	0.013592	0.800759	0.926945	0.34185	0.90038	0.552853	0.742379	1	0.963119	0.217472	1	1	0.60211	1	0.813053				2.21763						-	-	-	0.012797	-	-	-	-	-	0.01 ± 0.05	0.01 ± 0.02	0.01 ± 0.02	0 ± 0	0.03 ± 0.09	0 ± 0.01	0 ± 0.01	0 ± 0.01	0.01 ± 0.02	0.01 ± 0.02	0.136364	0.25	0.1875
Bacteroidetes [G-6] bacterium HMT 516	0.170697	0.421053	NA	NA	NA	NA	NA	NA	NA	0.5301	0.745534	NA	NA	NA	NA	NA	NA	NA										-	-	-	-	-	-	-	-	-	0 ± 0	0.01 ± 0.02	0 ± 0	0 ± 0	0 ± 0	0 ± 0	0 ± 0	0 ± 0	0 ± 0	0 ± 0	0	0.125	0.0625
Bergeyella sp. HMT 206	0.931492	0.821999	0.805845	0.79487	1	0.67863	0.798289	0.798289	0.335978	1	0.987407	1	0.952428	1	0.935872	0.993776	1	0.628003										-	-	-	-	-	-	-	-	-	0.14 ± 0.49	0.09 ± 0.31	0.01 ± 0.02	0.04 ± 0.16	0.07 ± 0.16	0.02 ± 0.05	0.04 ± 0.12	0 ± 0.01	0.02 ± 0.06	0.03 ± 0.11	0.227273	0.1875	0.1875
Bergeyella sp. HMT 322	0.0980863	0.0559863	0.00806878	0.226357	0.922031	0.286515	0.286917	0.714833	0.386018	0.470581	0.366284	0.197064	0.56078	1	0.687875	0.60211	1	0.644497			2.68812							-	-	0.00903336	-	-	-	-	-	-	0.15 ± 0.12	0.09 ± 0.04	0.09 ± 0.07	0.07 ± 0.06	0.1 ± 0.06	0.13 ± 0.07	0.11 ± 0.08	0.11 ± 0.07	0.14 ± 0.07	0.1 ± 0.06	1	1	1
Bergeyella sp. HMT 422	NA	NA	NA	0.352941	NA	NA	NA	NA	NA	NA	NA	NA	0.64042	NA	NA	NA	NA	NA										-	-	-	-	-	-	-	-	-	0 ± 0	0 ± 0	0 ± 0	0 ± 0	0 ± 0	0 ± 0	0 ± 0	0 ± 0	0 ± 0	0 ± 0	0	0	0
Bergeyella sp. HMT 900	0.618271	0.925157	0.960331	0.956037	0.0691209	0.806266	0.765284	0.265957	0.956037	0.841768	1	1	1	0.538235	1	0.983778	0.714257	1										-	-	-	-	-	-	-	-	-	0.01 ± 0.02	0 ± 0.01	0 ± 0.01	0.01 ± 0.02	0 ± 0.01	0 ± 0	0 ± 0.01	0 ± 0.01	0 ± 0.01	0 ± 0.01	0.272727	0.1875	0.3125
Bergeyella sp. HMT 931	0.076563	0.092132	0.181838	0.390997	0.934457	0.505412	0.0688662	0.0169863	0.179614	0.380925	0.428469	0.564424	0.65356	1	0.827153	0.311391	0.326137	0.519647								2.60383		-	-	-	-	-	-	-	0.0169547	-	0.04 ± 0.08	0.02 ± 0.07	0.04 ± 0.14	0.02 ± 0.05	0.02 ± 0.03	0.02 ± 0.03	0.03 ± 0.05	0 ± 0.01	0 ± 0	0.01 ± 0.01	0.545455	0.25	0.25
Bifidobacteriaceae [G-2] bacterium HMT 407	NA	NA	NA	NA	NA	0.352941	NA	NA	NA	NA	NA	NA	NA	NA	0.687875	NA	NA	NA										-	-	-	-	-	-	-	-	-	0 ± 0	0 ± 0	0 ± 0	0 ± 0	0 ± 0	0 ± 0	0 ± 0	0 ± 0	0 ± 0	0 ± 0	0	0	0
Bifidobacterium animalis	1	1	1	1	1	1	1	1	1	1	1	1	1	1	1	1	1	1										-	-	-	-	-	-	-	-	-	0 ± 0.01	0 ± 0	0 ± 0	0 ± 0	0 ± 0	0 ± 0	0 ± 0	0 ± 0	0 ± 0	0 ± 0	0.0454545	0	0
Bifidobacterium breve	NA	NA	NA	NA	NA	NA	NA	NA	NA	NA	NA	NA	NA	NA	NA	NA	NA	NA										-	-	-	-	-	-	-	-	-	0 ± 0	0 ± 0	0 ± 0	0 ± 0	0 ± 0	0 ± 0	0 ± 0	0 ± 0	0 ± 0	0 ± 0	0	0	0
Bifidobacterium dentium	0.248933	0.0263855	0.290659	0.00011954	0.115038	0.0263283	1	1	0.115038	0.677838	0.248125	0.701406	0.0156489	0.538235	0.406962	1	1	0.396616		2.19739		2.46762		2.4542				-	0.0143013	-	0.000140528	-	0.0262536	-	-	-	0 ± 0.01	0.01 ± 0.03	0.01 ± 0.02	0 ± 0.01	0.05 ± 0.09	0.01 ± 0.01	0.03 ± 0.07	0 ± 0	0 ± 0	0 ± 0.01	0.0454545	0.1875	0.375
Bifidobacterium longum	1	1	0.561878	0.764706	0.764706	0.764706	1	0.764706	1	1	1	0.844994	0.943067	1	0.995739	1	1	1										-	-	-	-	-	-	-	-	-	0 ± 0	0 ± 0	0 ± 0	0 ± 0	0.02 ± 0.07	0.01 ± 0.02	0.01 ± 0.03	0 ± 0	0 ± 0.02	0 ± 0	0.0454545	0.0625	0
Bulleidia extructa	0.165481	0.0531336	0.749644	0.764706	1	0.764706	0.0889469	0.536765	0.375	0.5301	0.360945	0.963119	0.943067	1	0.995739	0.353008	0.844028	0.639139		2.58088								-	0.0251851	-	-	-	-	-	-	-	0 ± 0	0 ± 0.01	0 ± 0.01	0 ± 0.01	0 ± 0.01	0 ± 0	0 ± 0.01	0 ± 0.01	0 ± 0	0 ± 0.01	0.0454545	0.1875	0.3125
Burkholderia cepacia	0.421053	NA	NA	NA	NA	NA	NA	NA	NA	0.692589	NA	NA	NA	NA	NA	NA	NA	NA										-	-	-	-	-	-	-	-	-	0 ± 0	0 ± 0	0 ± 0	0 ± 0	0 ± 0	0 ± 0	0 ± 0	0 ± 0	0 ± 0	0 ± 0	0	0.0625	0
Butyrivibrio sp. HMT 080	0.561878	1	0.561878	1	1	1	1	1	1	0.79516	1	0.844994	1	1	1	1	1	1										-	-	-	-	-	-	-	-	-	0 ± 0	0 ± 0	0 ± 0	0 ± 0	0 ± 0	0 ± 0	0 ± 0	0 ± 0	0 ± 0	0 ± 0	0.0454545	0.125	0.0625
Butyrivibrio sp. HMT 455	0.115398	0.559312	0.228307	0.0858307	0.150609	0.110122	0.00499172	0.0858307	0.000126159	0.502697	0.837575	0.619677	0.37141	0.640962	0.467582	0.0864475	0.497722	0.00796904							2.45299		2.30774	-	-	-	-	-	-	0.00988589	-	0.00017209	0 ± 0	0.01 ± 0.02	0.01 ± 0.02	0.01 ± 0.01	0.01 ± 0.02	0.01 ± 0.03	0.01 ± 0.01	0.04 ± 0.07	0.01 ± 0.01	0.03 ± 0.03	0.136364	0.3125	0.1875
Campylobacter concisus	0.486797	0.248972	0.20864	0.377484	0.387345	0.194103	0.612186	0.852024	0.0109823	0.745929	0.644987	0.595192	0.65356	0.80095	0.612788	0.865155	1	0.134267									3.14444	-	-	-	-	-	-	-	-	0.0122058	0.21 ± 0.19	0.27 ± 0.23	0.27 ± 0.17	0.35 ± 0.29	0.3 ± 0.27	0.29 ± 0.25	0.35 ± 0.29	0.24 ± 0.19	0.2 ± 0.16	0.5 ± 0.37	0.909091	1	1
Campylobacter curvus	0.421053	NA	NA	NA	NA	0.117647	NA	NA	0.352941	0.692589	NA	NA	NA	NA	0.467582	NA	NA	0.628003										-	-	-	-	-	-	-	-	-	0 ± 0	0 ± 0	0 ± 0	0 ± 0	0 ± 0	0 ± 0	0 ± 0	0 ± 0	0 ± 0	0 ± 0	0	0.0625	0
Campylobacter gracilis	0.346467	0.598233	0.134458	0.166244	0.75144	0.116178	0.666766	0.353408	0.116084	0.692589	0.856917	0.543836	0.465969	1	0.467582	0.904049	0.714257	0.396616										-	-	-	-	-	-	-	-	-	0.08 ± 0.16	0.06 ± 0.06	0.08 ± 0.13	0.1 ± 0.12	0.09 ± 0.11	0.06 ± 0.07	0.13 ± 0.2	0.05 ± 0.09	0.19 ± 0.53	0.07 ± 0.06	0.636364	0.875	0.8125
Campylobacter rectus	0.0358232	0.437877	0.214879	0.430765	0.398855	0.808545	0.250136	0.159055	0.159055	0.267347	0.761354	0.604152	0.677925	0.811006	1	0.584674	0.592982	0.486171	2.2504									0.0404102	-	-	-	-	-	-	-	-	0 ± 0.01	0.04 ± 0.06	0.02 ± 0.06	0.01 ± 0.04	0.02 ± 0.05	0.01 ± 0.01	0 ± 0.01	0.02 ± 0.04	0.02 ± 0.04	0.01 ± 0.02	0.181818	0.4375	0.25
Campylobacter showae	0.371919	0.115806	0.674984	0.0880027	0.252564	0.345324	0.0302964	0.490618	0.54893	0.692589	0.498894	0.928701	0.37141	0.7695	0.687875	0.226332	0.833709	0.813053							2.54755			-	-	-	-	-	-	0.0309727	-	-	0.09 ± 0.11	0.05 ± 0.07	0.05 ± 0.08	0.07 ± 0.08	0.03 ± 0.04	0.04 ± 0.06	0.05 ± 0.07	0.02 ± 0.03	0.05 ± 0.06	0.05 ± 0.05	0.818182	0.75	0.6875
Campylobacter sp. HMT 044	0.391557	1	0.174958	0.401705	1	0.919657	0.388599	1	0.112804	0.692589	1	0.551899	0.658476	1	1	0.643723	1	0.396616										-	-	-	-	-	-	-	-	-	0 ± 0.01	0.01 ± 0.02	0.01 ± 0.02	0.01 ± 0.02	0 ± 0.01	0 ± 0	0 ± 0.01	0.02 ± 0.06	0.01 ± 0.02	0.02 ± 0.04	0.227273	0.3125	0.1875
Capnocytophaga gingivalis	0.730732	0.13377	0.407444	0.213152	0.0254772	0.0609423	0.0609239	0.169527	0.279209	0.906108	0.508935	0.716528	0.542055	0.458864	0.459015	0.30314	0.618341	0.628003					2.79699					-	-	-	-	0.026416	-	-	-	-	0.18 ± 0.16	0.22 ± 0.23	0.14 ± 0.24	0.16 ± 0.22	0.08 ± 0.06	0.06 ± 0.05	0.17 ± 0.35	0.1 ± 0.14	0.1 ± 0.09	0.11 ± 0.1	1	1	0.9375
Capnocytophaga granulosa	0.435821	0.179975	0.364137	0.949499	0.395753	0.764077	0.657287	0.978491	0.79061	0.70821	0.530309	0.716528	1	0.811006	0.995739	0.89438	1	0.966584										-	-	-	-	-	-	-	-	-	0.11 ± 0.16	0.05 ± 0.06	0.03 ± 0.07	0.06 ± 0.11	0.05 ± 0.05	0.02 ± 0.02	0.06 ± 0.07	0.04 ± 0.04	0.1 ± 0.24	0.07 ± 0.1	0.590909	0.625	0.5625
Capnocytophaga haemolytica	0.541015	0.46448	0.716621	0.253811	1	1	1	0.515066	1	0.79516	0.769482	0.948446	0.605092	1	1	1	0.844028	1										-	-	-	-	-	-	-	-	-	0 ± 0.01	0 ± 0.01	0.02 ± 0.05	0.01 ± 0.02	0.01 ± 0.01	0 ± 0	0 ± 0	0.01 ± 0.02	0.03 ± 0.1	0 ± 0	0.136364	0.0625	0.1875
Capnocytophaga leadbetteri	0.141223	0.0293184	0.8206	0.348574	0.186327	0.122404	0.365459	0.796644	0.366408	0.526973	0.248125	1	0.64042	0.721875	0.467582	0.615123	1	0.639139		2.68178								-	0.0299284	-	-	-	-	-	-	-	0.18 ± 0.2	0.08 ± 0.09	0.07 ± 0.12	0.16 ± 0.17	0.08 ± 0.05	0.09 ± 0.13	0.11 ± 0.21	0.13 ± 0.19	0.13 ± 0.13	0.12 ± 0.15	0.863636	0.75	0.6875
Capnocytophaga sp. HMT 326	0.495652	0.662296	0.845232	0.561134	0.227127	0.107678	0.622804	0.326432	0.825319	0.756441	0.89461	1	0.801024	0.7695	0.467582	0.875603	0.714257	0.983635										-	-	-	-	-	-	-	-	-	0.02 ± 0.04	0.01 ± 0.01	0.01 ± 0.02	0.02 ± 0.04	0.03 ± 0.04	0.03 ± 0.05	0.05 ± 0.08	0.01 ± 0.02	0.08 ± 0.22	0.02 ± 0.02	0.454545	0.375	0.375
Capnocytophaga sp. HMT 332	0.238952	0.496213	0.457323	0.856409	0.856409	0.856409	0.634725	0.445446	0.634725	0.664123	0.793109	0.755465	1	1	1	0.889082	0.81453	0.875233										-	-	-	-	-	-	-	-	-	0 ± 0.01	0.01 ± 0.02	0.01 ± 0.01	0.01 ± 0.02	0 ± 0.01	0 ± 0.01	0 ± 0.01	0 ± 0.01	0 ± 0	0 ± 0.01	0.181818	0.3125	0.25
Capnocytophaga sp. HMT 335	0.884858	0.346229	0.567396	0.677569	0.713041	0.31834	0.0617873	0.332731	0.676706	1	0.745534	0.846729	0.88958	1	0.687875	0.30314	0.714257	0.905636										-	-	-	-	-	-	-	-	-	0.04 ± 0.06	0.04 ± 0.05	0.05 ± 0.08	0.05 ± 0.08	0.03 ± 0.03	0.02 ± 0.03	0.04 ± 0.05	0 ± 0	0.04 ± 0.1	0.02 ± 0.02	0.545455	0.625	0.75
Capnocytophaga sp. HMT 336	0.33258	0.366233	0.345808	0.789474	0.888347	0.871457	0.854546	0.365308	0.841671	0.692589	0.745534	0.716528	0.950339	1	1	1	0.732847	0.995273										-	-	-	-	-	-	-	-	-	0.02 ± 0.04	0.01 ± 0.01	0.01 ± 0.01	0.01 ± 0.02	0.03 ± 0.07	0.03 ± 0.09	0.02 ± 0.03	0.06 ± 0.17	0.01 ± 0.02	0.02 ± 0.04	0.363636	0.25	0.25
Capnocytophaga sp. HMT 338	0.889549	0.457563	0.248933	1	0.294118	0.800759	1	1	0.800759	1	0.764586	0.648229	1	0.7695	1	1	1	0.969609										-	-	-	-	-	-	-	-	-	0 ± 0.01	0 ± 0.01	0 ± 0	0 ± 0	0 ± 0	0 ± 0	0 ± 0	0 ± 0	0.03 ± 0.11	0 ± 0	0.136364	0.125	0.0625
Capnocytophaga sp. HMT 380	0.0390888	0.134387	0.873765	0.573316	0.101834	0.524639	0.0685619	0.564999	0.533944	0.286415	0.508935	1	0.801024	0.538235	0.827153	0.311391	0.860951	0.804439	2.25778									0.0381401	-	-	-	-	-	-	-	-	0.02 ± 0.03	0.01 ± 0.01	0.01 ± 0.01	0.02 ± 0.02	0.02 ± 0.02	0.01 ± 0.01	0.01 ± 0.02	0.01 ± 0.03	0.05 ± 0.09	0.04 ± 0.09	0.681818	0.375	0.4375
Capnocytophaga sp. HMT 863	0.863889	0.662846	0.607202	0.27277	0.27277	0.508539	0.784614	0.508539	0.284325	1	0.89461	0.876841	0.630987	0.7695	0.827153	0.987023	0.844028	0.628003										-	-	-	-	-	-	-	-	-	0.01 ± 0.02	0.01 ± 0.02	0 ± 0.01	0.01 ± 0.04	0 ± 0	0 ± 0	0 ± 0	0 ± 0	0 ± 0	0.01 ± 0.02	0.181818	0.125	0.25
Capnocytophaga sp. HMT 901	0.120524	0.397431	0.306329	0.83432	0.93434	0.691314	0.0569114	0.147457	0.438177	0.504227	0.745534	0.714303	0.979752	1	0.949936	0.30314	0.555131	0.722039										-	-	-	-	-	-	-	-	-	0.05 ± 0.08	0.13 ± 0.22	0.13 ± 0.3	0.07 ± 0.08	0.02 ± 0.03	0.05 ± 0.1	0.03 ± 0.05	0.01 ± 0.03	0.02 ± 0.04	0.03 ± 0.04	0.590909	0.8125	0.75
Capnocytophaga sp. HMT 902	0.163662	0.156185	0.146011	0.548153	0.166243	0.166243	0.412391	0.336694	0.559071	0.5301	0.508935	0.543836	0.785414	0.676057	0.572117	0.668599	0.714257	0.814953										-	-	-	-	-	-	-	-	-	0.01 ± 0.02	0 ± 0.01	0 ± 0.01	0 ± 0	0.01 ± 0.02	0 ± 0.01	0 ± 0.01	0.01 ± 0.01	0.01 ± 0.05	0 ± 0.01	0.363636	0.1875	0.1875
Capnocytophaga sputigena	0.551098	0.774405	0.395444	0.290963	0.252413	0.273753	0.178115	0.316961	0.34416	0.79516	0.961158	0.716528	0.64042	0.7695	0.687875	0.470909	0.714257	0.628003										-	-	-	-	-	-	-	-	-	0.21 ± 0.39	0.1 ± 0.14	0.1 ± 0.11	0.08 ± 0.11	0.07 ± 0.09	0.05 ± 0.09	0.04 ± 0.04	0.04 ± 0.05	0.07 ± 0.11	0.12 ± 0.28	0.772727	0.8125	0.875
Cardiobacterium hominis	0.611148	0.774218	0.718668	0.425579	0.225173	0.0671727	0.80865	0.609827	0.118167	0.836601	0.961158	0.948446	0.67252	0.7695	0.459015	0.997073	0.897217	0.396616										-	-	-	-	-	-	-	-	-	0.05 ± 0.05	0.08 ± 0.12	0.07 ± 0.11	0.11 ± 0.18	0.12 ± 0.2	0.07 ± 0.05	0.1 ± 0.08	0.05 ± 0.05	0.1 ± 0.2	0.09 ± 0.07	0.863636	0.6875	0.875
Cardiobacterium valvarum	0.339723	0.982656	0.615719	0.380321	0.948075	0.553333	0.231577	0.591021	0.757863	0.692589	1	0.88481	0.65356	1	0.838473	0.560562	0.883082	0.950241										-	-	-	-	-	-	-	-	-	0.04 ± 0.06	0.02 ± 0.03	0.03 ± 0.04	0.03 ± 0.05	0.01 ± 0.02	0.04 ± 0.08	0.03 ± 0.05	0.02 ± 0.03	0.07 ± 0.21	0.03 ± 0.06	0.590909	0.4375	0.5625
Catonella morbi	0.69779	0.332684	0.774901	0.0629077	0.549791	0.110278	0.097942	0.174539	0.356896	0.889752	0.745534	0.983583	0.37141	0.914971	0.467582	0.372101	0.620582	0.632073										-	-	-	-	-	-	-	-	-	0.09 ± 0.08	0.11 ± 0.15	0.12 ± 0.1	0.11 ± 0.1	0.05 ± 0.05	0.08 ± 0.07	0.06 ± 0.06	0.06 ± 0.04	0.06 ± 0.05	0.07 ± 0.04	0.909091	1	1
Catonella sp. HMT 164	0.421053	NA	0.421053	NA	NA	NA	NA	NA	NA	0.692589	NA	0.716528	NA	NA	NA	NA	NA	NA										-	-	-	-	-	-	-	-	-	0 ± 0	0 ± 0	0 ± 0	0 ± 0	0 ± 0	0 ± 0	0 ± 0	0 ± 0	0 ± 0	0 ± 0	0	0.0625	0
Catonella sp. HMT 451	0.0246562	0.170697	0.421053	0.117647	NA	0.117647	0.117647	0.352941	0.352941	0.211414	0.508935	0.716528	0.37141	NA	0.467582	0.372101	0.714257	0.628003	2.04857									0.0145395	-	-	-	-	-	-	-	-	0 ± 0	0.02 ± 0.05	0 ± 0	0 ± 0	0 ± 0.01	0 ± 0	0 ± 0.01	0 ± 0.01	0.01 ± 0.02	0 ± 0.01	0	0.25	0.125
Clostridiales [F-1][G-1] bacterium HMT 093	0.0246562	0.0663822	0.170697	0.117647	0.352941	NA	0.0367647	NA	0.0367647	0.211414	0.381618	0.543836	0.37141	0.7695	NA	0.232375	NA	0.24		2.1835					3.06631		3.06772	0.0146156	0.0369658	-	-	-	-	0.0155343	-	0.0155343	0 ± 0	0.01 ± 0.03	0 ± 0.01	0 ± 0.02	0.01 ± 0.02	0 ± 0.01	0 ± 0	0 ± 0	0 ± 0	0 ± 0	0	0.25	0.1875
Comamonas testosteroni	NA	NA	NA	NA	NA	NA	NA	0.352941	NA	NA	NA	NA	NA	NA	NA	NA	0.714257	NA										-	-	-	-	-	-	-	-	-	0 ± 0	0 ± 0	0 ± 0	0 ± 0	0 ± 0	0 ± 0	0 ± 0	0 ± 0	0 ± 0	0 ± 0	0	0	0
Corynebacterium durum	0.513963	0.00608315	0.104597	0.701681	0.338636	1	0.0214896	0.769098	0.0421168	0.771379	0.110433	0.542993	0.895168	0.7695	1	0.18608	1	0.245573		2.55712					2.60465		2.63548	-	0.00698176	-	-	-	-	0.0225266	-	0.0424604	0.14 ± 0.17	0.17 ± 0.18	0.09 ± 0.21	0.06 ± 0.05	0.13 ± 0.1	0.09 ± 0.09	0.24 ± 0.29	0.06 ± 0.07	0.15 ± 0.25	0.05 ± 0.06	1	0.875	0.75
Corynebacterium kroppenstedtii	NA	NA	NA	0.352941	NA	NA	NA	NA	NA	NA	NA	NA	0.64042	NA	NA	NA	NA	NA										-	-	-	-	-	-	-	-	-	0 ± 0	0 ± 0	0 ± 0	0 ± 0	0 ± 0	0 ± 0	0 ± 0	0 ± 0	0 ± 0	0 ± 0	0	0	0
Corynebacterium matruchotii	0.866273	0.994151	0.476618	0.255273	0.38657	0.18722	0.285872	0.377074	0.212964	1	1	0.777008	0.605092	0.80095	0.612788	0.60211	0.742546	0.569606										-	-	-	-	-	-	-	-	-	0.24 ± 0.55	0.26 ± 0.52	0.17 ± 0.26	0.38 ± 0.69	0.22 ± 0.23	0.21 ± 0.25	0.33 ± 0.46	0.06 ± 0.05	0.18 ± 0.19	0.27 ± 0.4	0.818182	0.875	0.875
Corynebacterium singulare	NA	NA	NA	0.352941	NA	0.352941	NA	NA	NA	NA	NA	NA	0.64042	NA	0.687875	NA	NA	NA										-	-	-	-	-	-	-	-	-	0 ± 0	0 ± 0	0 ± 0	0 ± 0	0 ± 0	0 ± 0	0 ± 0	0 ± 0	0 ± 0	0 ± 0	0	0	0
Corynebacterium tuberculostearicum	NA	NA	NA	NA	NA	0.352941	0.352941	NA	NA	NA	NA	NA	NA	NA	0.687875	0.60211	NA	NA										-	-	-	-	-	-	-	-	-	0 ± 0	0 ± 0	0 ± 0	0 ± 0	0 ± 0	0 ± 0	0 ± 0	0 ± 0	0 ± 0	0 ± 0	0	0	0
Cryptobacterium curtum	0.0663822	0.0663822	0.421053	0.117647	NA	NA	0.117647	0.352941	0.117647	0.338633	0.381618	0.716528	0.37141	NA	NA	0.372101	0.714257	0.396616	2.3819	2.83963								0.0367769	0.0367769	-	-	-	-	-	-	-	0 ± 0	0 ± 0	0 ± 0	0 ± 0	0.01 ± 0.02	0 ± 0	0 ± 0	0 ± 0.01	0 ± 0.01	0 ± 0.01	0	0.1875	0.1875
Cupriavidus gilardii	1	1	1	1	1	1	1	1	1	1	1	1	1	1	1	1	1	1										-	-	-	-	-	-	-	-	-	0 ± 0	0 ± 0	0 ± 0	0 ± 0	0 ± 0	0 ± 0	0 ± 0	0 ± 0	0 ± 0	0 ± 0	0.0454545	0	0
Cutibacterium acnes	0.327476	1	1	0.880341	0.904273	0.581193	0.571632	0.571632	0.571632	0.692589	1	1	1	1	0.853907	0.832677	0.867615	0.823758										-	-	-	-	-	-	-	-	-	0 ± 0.02	0 ± 0	0 ± 0	0 ± 0	0 ± 0	0 ± 0.01	0 ± 0.01	0 ± 0	0 ± 0	0 ± 0	0.181818	0.0625	0.1875
Cutibacterium granulosum	1	1	1	1	1	1	1	1	1	1	1	1	1	1	1	1	1	1										-	-	-	-	-	-	-	-	-	0 ± 0	0 ± 0	0 ± 0	0 ± 0	0 ± 0	0 ± 0	0 ± 0	0 ± 0	0 ± 0	0 ± 0	0.0454545	0	0
Delftia acidovorans	NA	0.170697	0.421053	NA	NA	NA	NA	NA	NA	NA	0.508935	0.716528	NA	NA	NA	NA	NA	NA										-	-	-	-	-	-	-	-	-	0 ± 0	0 ± 0	0 ± 0.01	0 ± 0	0 ± 0	0 ± 0	0 ± 0	0 ± 0	0 ± 0	0 ± 0	0	0	0.125
Desulfobulbus sp. HMT 041	0.0663822	0.170697	0.170697	0.117647	0.117647	0.117647	0.0367647	0.117647	0.0367647	0.338633	0.508935	0.543836	0.37141	0.538235	0.467582	0.232375	0.497722	0.24	2.52707						2.86033		2.85249	0.0367769	-	-	-	-	-	0.0156325	-	0.0156325	0 ± 0	0 ± 0	0 ± 0	0 ± 0.01	0.01 ± 0.02	0 ± 0	0 ± 0.01	0 ± 0.01	0 ± 0.01	0 ± 0.01	0	0.1875	0.125
Desulfomicrobium orale	0.421053	0.421053	NA	NA	NA	NA	NA	NA	NA	0.692589	0.745534	NA	NA	NA	NA	NA	NA	NA										-	-	-	-	-	-	-	-	-	0 ± 0	0 ± 0.02	0 ± 0	0 ± 0	0 ± 0	0 ± 0	0 ± 0	0 ± 0	0 ± 0	0 ± 0	0	0.0625	0.0625
Desulfovibrio sp. HMT 040	0.421053	NA	NA	NA	NA	NA	NA	NA	NA	0.692589	NA	NA	NA	NA	NA	NA	NA	NA										-	-	-	-	-	-	-	-	-	0 ± 0	0 ± 0	0 ± 0	0 ± 0	0 ± 0	0 ± 0	0 ± 0	0 ± 0	0 ± 0	0 ± 0	0	0.0625	0
Dialister invisus	0.00861459	0.281282	0.128206	0.0105198	0.607955	0.0371964	0.00557477	0.00173465	0.000392203	0.135896	0.691561	0.543836	0.189002	0.966686	0.406962	0.0884994	0.133221	0.0153374	2.19704			2.75572		2.60248	2.37487	3.15359	2.38499	0.00946746	-	-	0.0115584	-	0.0372405	0.00657368	0.00255678	0.000724834	0.03 ± 0.06	0.05 ± 0.05	0.02 ± 0.03	0.04 ± 0.05	0.12 ± 0.22	0.05 ± 0.07	0.07 ± 0.08	0.06 ± 0.05	0.34 ± 0.96	0.06 ± 0.03	0.590909	0.875	0.8125
Dialister micraerophilus	NA	NA	NA	NA	NA	NA	0.352941	0.352941	0.352941	NA	NA	NA	NA	NA	NA	0.60211	0.714257	0.628003										-	-	-	-	-	-	-	-	-	0 ± 0	0 ± 0	0 ± 0	0 ± 0	0 ± 0	0 ± 0	0 ± 0	0 ± 0	0 ± 0	0 ± 0	0	0	0
Dialister pneumosintes	0.00910467	0.0101487	0.102209	0.117915	0.539028	0.572602	0.572602	0.311658	0.262637	0.135896	0.139907	0.542993	0.37141	0.913352	0.847806	0.832677	0.714257	0.628003	2.01427	2.23627								0.0100737	0.0116874	-	-	-	-	-	-	-	0.01 ± 0.03	0.01 ± 0.01	0.02 ± 0.02	0.01 ± 0.02	0.01 ± 0.02	0.01 ± 0.01	0.01 ± 0.03	0.01 ± 0.03	0.01 ± 0.02	0.02 ± 0.03	0.227273	0.6875	0.625
Dialister sp. HMT 119	NA	NA	NA	NA	0.352941	NA	0.352941	0.352941	NA	NA	NA	NA	NA	0.7695	NA	0.60211	0.714257	NA										-	-	-	-	-	-	-	-	-	0 ± 0	0 ± 0	0 ± 0	0 ± 0	0 ± 0	0 ± 0	0 ± 0	0 ± 0.01	0 ± 0.01	0 ± 0	0	0	0
Eggerthia catenaformis	0.0246562	0.421053	0.421053	0.117647	0.352941	0.352941	NA	NA	0.352941	0.211414	0.745534	0.716528	0.37141	0.7695	0.687875	NA	NA	0.628003	2.273									0.0145966	-	-	-	-	-	-	-	-	0 ± 0	0 ± 0.01	0 ± 0	0 ± 0	0 ± 0.01	0 ± 0	0 ± 0.01	0 ± 0	0 ± 0	0 ± 0.01	0	0.25	0.0625
Eikenella corrodens	0.760015	0.829145	0.771744	0.753781	0.807356	0.892562	0.978535	0.850016	0.87852	0.922062	0.990867	0.983583	0.943067	1	1	1	1	1										-	-	-	-	-	-	-	-	-	0.05 ± 0.09	0.05 ± 0.1	0.04 ± 0.06	0.05 ± 0.05	0.04 ± 0.06	0.03 ± 0.04	0.04 ± 0.05	0.04 ± 0.06	0.04 ± 0.07	0.05 ± 0.07	0.681818	0.6875	0.75
Enhydrobacter aerosaccus	NA	NA	NA	NA	NA	NA	NA	NA	NA	NA	NA	NA	NA	NA	NA	NA	NA	NA										-	-	-	-	-	-	-	-	-	0 ± 0	0 ± 0	0 ± 0	0 ± 0	0 ± 0	0 ± 0	0 ± 0	0 ± 0	0 ± 0	0 ± 0	0	0	0
Enterobacter cancerogenus	NA	0.421053	0.170697	0.352941	0.352941	NA	NA	NA	NA	NA	0.745534	0.543836	0.64042	0.7695	NA	NA	NA	NA										-	-	-	-	-	-	-	-	-	0 ± 0	0 ± 0	0 ± 0	0 ± 0	0 ± 0	0 ± 0	0 ± 0	0 ± 0	0 ± 0	0 ± 0	0	0	0.0625
Enterobacter hormaechei	0.248933	0.512523	0.414066	0.294118	0.90038	0.59064	0.294118	1	0.134414	0.677838	0.807486	0.716528	0.64042	1	0.861162	0.60211	1	0.431499										-	-	-	-	-	-	-	-	-	0.01 ± 0.05	0 ± 0	0 ± 0.01	0.01 ± 0.02	0 ± 0	0 ± 0	0 ± 0.01	0 ± 0	0 ± 0	0.1 ± 0.32	0.136364	0	0.25
Enterococcus casseliflavus	NA	NA	NA	NA	NA	NA	NA	NA	0.352941	NA	NA	NA	NA	NA	NA	NA	NA	0.628003										-	-	-	-	-	-	-	-	-	0 ± 0	0 ± 0	0 ± 0	0 ± 0	0 ± 0	0 ± 0	0 ± 0	0 ± 0	0 ± 0	0 ± 0	0	0	0
Enterococcus faecalis	1	1	1	1	0.764706	1	1	1	0.375	1	1	1	1	1	1	1	1	0.639139										-	-	-	-	-	-	-	-	-	0 ± 0	0 ± 0	0 ± 0	0 ± 0	0 ± 0	0 ± 0.01	0 ± 0	0 ± 0	0 ± 0	0.02 ± 0.06	0.0454545	0	0
Erysipelotrichaceae [G-1] bacterium HMT 904	0.421053	NA	0.421053	NA	NA	NA	0.352941	NA	NA	0.692589	NA	0.716528	NA	NA	NA	0.60211	NA	NA										-	-	-	-	-	-	-	-	-	0 ± 0	0 ± 0	0 ± 0	0 ± 0	0 ± 0	0 ± 0	0 ± 0	0 ± 0	0 ± 0	0 ± 0	0	0.0625	0
Erysipelotrichaceae [G-1] bacterium HMT 905	0.421053	NA	NA	0.117647	NA	0.352941	NA	0.117647	0.352941	0.692589	NA	NA	0.37141	NA	0.687875	NA	0.497722	0.628003										-	-	-	-	-	-	-	-	-	0 ± 0	0 ± 0	0 ± 0	0 ± 0	0 ± 0	0 ± 0	0 ± 0	0 ± 0	0 ± 0.01	0 ± 0	0	0.0625	0
Escherichia coli	0.561878	0.290659	0.0647366	1	0.536765	1	1	1	0.455882	0.79516	0.692558	0.474838	1	0.913352	1	1	1	0.730545			2.64156							-	-	0.0379565	-	-	-	-	-	-	0.01 ± 0.03	0 ± 0	0 ± 0.01	0 ± 0.01	0 ± 0	0 ± 0.01	0 ± 0.01	0 ± 0.01	0 ± 0	0.13 ± 0.42	0.0454545	0.125	0.1875
Filifactor alocis	0.00983535	0.0295693	0.0498866	0.0277168	0.369675	0.0579456	5.08814e-05	0.0254561	0.000990165	0.136677	0.248125	0.472098	0.287656	0.791235	0.459015	0.00646194	0.39168	0.025014	2.76843	2.52708	2.45711	2.44233			2.58382	2.49848	2.44337	0.0108525	0.0281779	0.0492	0.0258199	-	-	0.000125434	0.022868	0.00151223	0.01 ± 0.03	0.13 ± 0.24	0.06 ± 0.13	0.05 ± 0.13	0.05 ± 0.1	0.01 ± 0.01	0.04 ± 0.07	0.06 ± 0.09	0.04 ± 0.08	0.05 ± 0.07	0.136364	0.5	0.4375
Finegoldia magna	NA	NA	NA	NA	NA	NA	NA	NA	NA	NA	NA	NA	NA	NA	NA	NA	NA	NA										-	-	-	-	-	-	-	-	-	0 ± 0	0 ± 0	0 ± 0	0 ± 0	0 ± 0	0 ± 0	0 ± 0	0 ± 0	0 ± 0	0 ± 0	0	0	0
Fretibacterium fastidiosum	1.69398e-05	7.0179e-05	0.0246562	0.117647	NA	0.117647	0.000687038	0.0367647	0.117647	0.00682674	0.00898804	0.342271	0.37141	NA	0.467582	0.0237965	0.405382	0.396616	2.24996	2.83049	3.26764				2.6046	2.76617		2.64335e-05	7.52118e-05	0.0144256	-	-	-	0.000342004	0.0156325	-	0 ± 0	0.03 ± 0.06	0.01 ± 0.01	0 ± 0	0 ± 0.01	0 ± 0	0 ± 0.01	0.01 ± 0.02	0.01 ± 0.02	0 ± 0	0	0.625	0.5625
Fretibacterium sp. HMT 358	0.0663822	NA	0.421053	0.352941	NA	0.352941	NA	0.352941	0.352941	0.338633	NA	0.716528	0.64042	NA	0.687875	NA	0.714257	0.628003	2.14975									0.0369658	-	-	-	-	-	-	-	-	0 ± 0	0 ± 0.01	0 ± 0	0 ± 0	0 ± 0	0 ± 0	0 ± 0.01	0 ± 0	0 ± 0	0 ± 0	0	0.1875	0
Fretibacterium sp. HMT 359	0.0246562	0.0246562	0.0663822	0.352941	NA	0.352941	0.117647	0.0367647	0.117647	0.211414	0.237933	0.474838	0.64042	NA	0.687875	0.372101	0.405382	0.396616	2.05547	2.38863	2.6914					2.80624		0.0145966	0.0145966	0.0369185	-	-	-	-	0.0156653	-	0 ± 0	0.02 ± 0.05	0.01 ± 0.01	0 ± 0.01	0 ± 0	0 ± 0	0 ± 0	0 ± 0	0.01 ± 0.01	0 ± 0	0	0.25	0.25
Fretibacterium sp. HMT 360	0.0230966	0.228386	0.0205316	0.438118	1	0.269491	0.0341762	0.0567461	0.110122	0.211414	0.620824	0.331374	0.683891	1	0.687875	0.232375	0.465155	0.396616	2.09606		2.97858				2.81446			0.0230257	-	0.0158783	-	-	-	0.0251457	-	-	0 ± 0.01	0.02 ± 0.04	0 ± 0.01	0.01 ± 0.01	0.01 ± 0.03	0 ± 0	0.01 ± 0.01	0.01 ± 0.01	0.01 ± 0.02	0.01 ± 0.01	0.136364	0.4375	0.3125
Fretibacterium sp. HMT 361	0.561878	1	1	1	1	1	0.764706	1	1	0.79516	1	1	1	1	1	0.983778	1	1										-	-	-	-	-	-	-	-	-	0 ± 0	0 ± 0	0 ± 0	0 ± 0	0 ± 0	0 ± 0	0 ± 0	0 ± 0.01	0 ± 0	0 ± 0	0.0454545	0.125	0
Fretibacterium sp. HMT 362	0.0087022	0.0663822	0.0663822	NA	NA	NA	0.117647	0.352941	0.0367647	0.135896	0.381618	0.474838	NA	NA	NA	0.372101	0.714257	0.24	2.06942	2.27214	2.31893						2.88499	0.00563232	0.0369185	0.0369658	-	-	-	-	-	0.0156325	0 ± 0	0.01 ± 0.02	0 ± 0.01	0.01 ± 0.03	0 ± 0	0 ± 0	0 ± 0	0 ± 0.01	0 ± 0	0 ± 0.01	0	0.3125	0.1875
Fusobacterium hwasookii	0.0462265	0.0466136	0.0673096	0.415037	0.0417354	0.283732	0.878773	0.0720212	0.456832	0.306926	0.339488	0.474838	0.67252	0.479838	0.687875	1	0.468748	0.730545	2.6633	2.42985			2.70303					0.0463463	0.0466779	-	-	0.0420141	-	-	-	-	0.12 ± 0.23	0.03 ± 0.03	0.05 ± 0.1	0.03 ± 0.03	0.05 ± 0.05	0.03 ± 0.04	0.05 ± 0.07	0.05 ± 0.05	0.03 ± 0.04	0.04 ± 0.03	0.954545	0.8125	0.75
Fusobacterium naviforme	0.355333	0.771655	0.704427	0.329091	0.771912	0.516937	0.27256	0.239687	0.880455	0.692589	0.961158	0.943627	0.64042	1	0.827153	0.60211	0.714257	1										-	-	-	-	-	-	-	-	-	0.02 ± 0.04	0.02 ± 0.04	0.01 ± 0.02	0.01 ± 0.01	0.01 ± 0.01	0.01 ± 0.01	0 ± 0.01	0.01 ± 0.02	0.01 ± 0.02	0.01 ± 0.01	0.318182	0.5	0.375
Fusobacterium necrophorum	0.421053	NA	NA	NA	NA	NA	NA	NA	NA	0.692589	NA	NA	NA	NA	NA	NA	NA	NA										-	-	-	-	-	-	-	-	-	0 ± 0	0 ± 0	0 ± 0	0 ± 0	0 ± 0	0 ± 0	0 ± 0	0 ± 0	0 ± 0	0 ± 0	0	0.0625	0
Fusobacterium nucleatum	0.109288	0.112526	0.21978	0.23434	0.92219	0.207115	0.164711	0.368068	0.103379	0.490281	0.493578	0.609105	0.565954	1	0.62792	0.451473	0.732847	0.396616										-	-	-	-	-	-	-	-	-	0.54 ± 0.51	1.12 ± 1.15	0.79 ± 0.64	0.72 ± 0.52	1.04 ± 1.24	0.53 ± 0.51	0.81 ± 0.62	0.78 ± 0.6	1.19 ± 2.1	0.7 ± 0.56	1	1	1
Fusobacterium periodonticum	0.0122913	0.123355	0.164288	0.203982	0.00273619	0.0134029	0.487813	0.533718	0.606315	0.150103	0.502534	0.543836	0.525699	0.333815	0.384547	0.758599	0.844028	0.857438	3.6089				3.76628	3.73898				0.0130094	-	-	-	0.00351114	0.0142638	-	-	-	2.21 ± 1.22	1.5 ± 1.79	1.93 ± 2.03	1.64 ± 1.41	1.74 ± 1.6	1.05 ± 0.74	1.17 ± 0.9	1.93 ± 1.29	1.91 ± 1.44	2.04 ± 1.16	1	1	1
Fusobacterium sp. HMT 203	0.636449	0.887454	0.844098	0.954396	0.339508	0.736378	0.412151	0.724067	0.492309	0.852122	1	1	1	0.7695	0.990481	0.668599	1	0.777437										-	-	-	-	-	-	-	-	-	0.09 ± 0.24	0.04 ± 0.06	0.03 ± 0.05	0.02 ± 0.04	0.04 ± 0.06	0.01 ± 0.01	0.03 ± 0.05	0.08 ± 0.12	0.07 ± 0.1	0.07 ± 0.11	0.5	0.5625	0.5
Fusobacterium sp. HMT 204	0.56754	0.212737	0.0692394	0.993134	0.0739289	0.570338	0.367248	0.271405	0.637196	0.796929	0.590767	0.47973	1	0.538235	0.84774	0.615123	0.714257	0.875233										-	-	-	-	-	-	-	-	-	0.04 ± 0.04	0.03 ± 0.04	0.03 ± 0.06	0.02 ± 0.02	0.04 ± 0.05	0.03 ± 0.06	0.04 ± 0.05	0.03 ± 0.04	0.08 ± 0.21	0.04 ± 0.07	0.909091	0.625	0.5625
Fusobacterium sp. HMT 248	0.202926	0.0415307	0.0415307	0.074789	0.337802	0.074789	0.074789	0.436463	0.369675	0.599568	0.315379	0.445735	0.37141	0.7695	0.464823	0.327328	0.807035	0.639139		2.50006	2.61054							-	0.025364	0.025364	-	-	-	-	-	-	0.01 ± 0.03	0.01 ± 0.04	0 ± 0	0 ± 0	0 ± 0	0.01 ± 0.03	0 ± 0	0 ± 0	0 ± 0.01	0.05 ± 0.16	0.272727	0.0625	0
Fusobacterium sp. HMT 370	0.353248	0.749644	0.749644	1	1	1	0.455882	0.455882	0.536765	0.692589	0.947668	0.963119	1	1	1	0.714779	0.818215	0.804439										-	-	-	-	-	-	-	-	-	0 ± 0	0.01 ± 0.02	0 ± 0	0 ± 0.01	0 ± 0	0 ± 0	0 ± 0	0 ± 0.01	0 ± 0.01	0 ± 0	0.0454545	0.125	0.0625
Gardnerella vaginalis	NA	NA	NA	NA	NA	NA	0.352941	0.352941	NA	NA	NA	NA	NA	NA	NA	0.60211	0.714257	NA										-	-	-	-	-	-	-	-	-	0 ± 0	0 ± 0	0 ± 0	0 ± 0	0 ± 0	0 ± 0	0 ± 0	0 ± 0.01	0 ± 0	0 ± 0	0	0	0
Gemella haemolysans	0.26774	0.573391	0.573414	0.89403	0.637579	0.82427	0.90831	0.587556	0.755761	0.692589	0.844766	0.849178	1	0.997444	1	1	0.881335	0.950241										-	-	-	-	-	-	-	-	-	0.4 ± 0.45	0.61 ± 0.57	0.56 ± 0.7	0.38 ± 0.26	1.06 ± 1.75	0.78 ± 1.03	0.38 ± 0.41	0.36 ± 0.28	0.35 ± 0.41	0.4 ± 0.59	0.909091	1	1
Gemella morbillorum	0.315139	0.487054	0.20887	0.689333	0.133832	0.563369	0.331026	0.397431	0.625014	0.692589	0.793109	0.595192	0.891259	0.597346	0.840653	0.60211	0.76647	0.874097										-	-	-	-	-	-	-	-	-	0.89 ± 1.49	1.19 ± 1.23	0.96 ± 1.17	1.24 ± 1.25	0.91 ± 0.89	0.94 ± 0.53	0.97 ± 0.9	0.48 ± 0.39	0.5 ± 0.53	0.62 ± 0.64	0.954545	0.9375	1
Gemella sanguinis	0.106065	0.982471	0.359826	0.3876	0.551744	0.715857	0.964641	0.296514	0.663327	0.485993	1	0.716528	0.65356	0.914971	0.969707	1	0.714257	0.901078										-	-	-	-	-	-	-	-	-	1.22 ± 0.72	1.01 ± 0.96	1.53 ± 1.66	1.04 ± 0.8	1.5 ± 0.99	1.46 ± 0.91	1.21 ± 0.81	1.34 ± 0.97	1.64 ± 1.19	1.5 ± 1.09	1	1	1
Gracilibacteria (GN02) [G-1] bacterium HMT 872	0.125764	0.357725	0.70772	0.886039	0.948718	0.427951	0.232464	0.136622	0.232464	0.504227	0.745534	0.943627	1	1	0.782187	0.560562	0.529929	0.591301										-	-	-	-	-	-	-	-	-	0.01 ± 0.01	0 ± 0	0 ± 0.01	0 ± 0.01	0.01 ± 0.04	0.01 ± 0.03	0.01 ± 0.01	0 ± 0	0 ± 0	0 ± 0	0.227273	0.0625	0.125
Granulicatella adiacens	0.403961	0.0388347	0.878161	0.563365	0.0696856	0.0227027	0.0819042	0.0277036	0.241757	0.692589	0.305922	1	0.801024	0.538235	0.406962	0.343366	0.405382	0.605534		3.53641				3.58559		3.65672		-	0.0384904	-	-	-	0.0231856	-	0.0279286	-	2.2 ± 1.59	2.68 ± 1.72	2.77 ± 1.14	2.08 ± 1.09	2.6 ± 2.02	2.7 ± 1.05	3.21 ± 1.46	2.8 ± 1.44	3.09 ± 1.48	2.91 ± 1.95	1	1	1
Granulicatella elegans	0.6124	0.233273	0.642791	0.281516	0.46785	0.0256234	0.171873	0.119649	0.215652	0.836601	0.629674	0.897292	0.639657	0.897547	0.406962	0.457928	0.499404	0.570418						3.03056				-	-	-	-	-	0.0264328	-	-	-	0.27 ± 0.36	0.25 ± 0.54	0.13 ± 0.2	0.37 ± 0.82	0.2 ± 0.36	0.14 ± 0.18	0.06 ± 0.1	0.14 ± 0.29	0.14 ± 0.34	0.16 ± 0.31	0.772727	0.875	0.75
Haemophilus haemolyticus	0.624227	0.119074	0.0790412	0.321397	0.367708	0.0814383	0.0992286	0.0584243	0.193533	0.843057	0.500275	0.511133	0.64042	0.791235	0.464823	0.372101	0.465155	0.539331										-	-	-	-	-	-	-	-	-	0.68 ± 1.15	0.64 ± 1.21	0.32 ± 0.46	0.19 ± 0.17	0.31 ± 0.35	0.3 ± 0.37	0.19 ± 0.26	0.26 ± 0.38	0.19 ± 0.35	0.43 ± 0.99	1	0.875	0.75
Haemophilus influenzae	NA	0.170697	0.170697	0.352941	0.352941	NA	NA	NA	NA	NA	0.508935	0.543836	0.64042	0.7695	NA	NA	NA	NA										-	-	-	-	-	-	-	-	-	0 ± 0	0 ± 0	0 ± 0.01	0 ± 0.01	0 ± 0.01	0 ± 0.01	0 ± 0	0 ± 0	0 ± 0	0 ± 0	0	0	0.125
Haemophilus parahaemolyticus	0.625494	0.943274	0.889525	0.452266	0.747367	0.267974	0.0649931	1	0.65008	0.843057	1	1	0.686505	1	0.687875	0.309529	1	0.88946										-	-	-	-	-	-	-	-	-	0.05 ± 0.08	0.04 ± 0.07	0.22 ± 0.7	0.09 ± 0.21	0.07 ± 0.09	0.04 ± 0.07	0.01 ± 0.02	0.01 ± 0.02	0.07 ± 0.17	0.02 ± 0.02	0.454545	0.625	0.5
Haemophilus parainfluenzae	0.128965	0.918596	0.340829	0.0804038	0.109587	0.119943	0.146258	0.845196	0.92929	0.508269	1	0.716528	0.37141	0.538235	0.467582	0.43341	1	1										-	-	-	-	-	-	-	-	-	6.51 ± 3.5	4.82 ± 3.78	6.97 ± 4.69	5.39 ± 4.02	4.76 ± 3.71	4.82 ± 3.19	4.96 ± 3.39	6.43 ± 6.56	6.19 ± 3.5	6.59 ± 3.29	1	1	1
Haemophilus paraphrohaemolyticus	0.0159174	0.29293	0.10496	0.978719	0.287104	0.311824	0.0127794	0.0875824	0.226732	0.183277	0.693688	0.542993	1	0.7695	0.687875	0.144413	0.497722	0.584567	3.25817						3.2953			0.0168367	-	-	-	-	-	0.0139758	-	-	0.5 ± 0.88	0.08 ± 0.09	0.44 ± 1.07	0.48 ± 1.26	0.52 ± 0.92	0.17 ± 0.21	0.3 ± 0.49	0.07 ± 0.1	0.16 ± 0.25	0.17 ± 0.21	0.909091	0.6875	0.75
Haemophilus pittmaniae	0.353248	0.207207	1	1	1	1	1	1	1	0.692589	0.57958	1	1	1	1	1	1	1										-	-	-	-	-	-	-	-	-	0 ± 0	0.1 ± 0.36	0.01 ± 0.03	0 ± 0	0 ± 0	0 ± 0	0 ± 0	0 ± 0	0 ± 0	0 ± 0	0.0454545	0.125	0.1875
Haemophilus sp. HMT 036	0.365632	0.0872838	0.22223	0.402974	0.0184685	0.080366	0.186113	0.186113	0.186113	0.692589	0.421144	0.611527	0.658476	0.458864	0.464823	0.482375	0.638102	0.53437					2.6885					-	-	-	-	0.0179725	-	-	-	-	0.07 ± 0.17	0.03 ± 0.07	0.02 ± 0.07	0.02 ± 0.04	0.03 ± 0.07	0 ± 0.01	0.01 ± 0.02	0.03 ± 0.08	0.03 ± 0.09	0.03 ± 0.08	0.5	0.3125	0.25
Haemophilus sp. HMT 259	1	1	1	1	1	1	1	1	1	1	1	1	1	1	1	1	1	1										-	-	-	-	-	-	-	-	-	0 ± 0	0 ± 0	0 ± 0	0 ± 0	0 ± 0	0 ± 0	0 ± 0	0 ± 0	0 ± 0	0 ± 0	0.0454545	0	0
Haemophilus sp. HMT 908	0.283318	0.452141	0.473254	0.359217	0.101021	0.0230024	0.00878069	0.0506647	0.0555228	0.692589	0.764586	0.774778	0.644577	0.538235	0.406962	0.123905	0.465155	0.298639						3.02541	3.09954			-	-	-	-	-	0.0237483	0.00991261	-	-	0.24 ± 0.4	0.06 ± 0.12	0.48 ± 1.58	0.33 ± 1.1	0.17 ± 0.31	0.05 ± 0.09	0.03 ± 0.07	0.02 ± 0.04	0.04 ± 0.08	0.03 ± 0.06	0.727273	0.8125	0.625
Haemophilus sputorum	0.38909	0.0340837	0.066501	0.0912428	0.348728	0.118217	0.0143392	0.0481004	0.0116301	0.692589	0.279921	0.474838	0.37141	0.7695	0.467582	0.147349	0.465155	0.137078		3.49441					3.4256	3.33449	3.63713	-	0.034524	-	-	-	-	0.0154605	0.0479985	0.0124874	1 ± 1.42	0.56 ± 0.82	0.38 ± 0.72	0.3 ± 0.55	0.28 ± 0.38	0.42 ± 0.61	0.29 ± 0.43	0.77 ± 2.39	0.36 ± 0.72	0.17 ± 0.31	0.863636	0.6875	0.625
Johnsonella ignava	0.584833	0.584833	0.901995	0.352053	0.335978	0.677183	0.798289	0.489874	0.271625	0.812239	0.851869	1	0.64042	0.7695	0.935872	0.993776	0.833709	0.628003										-	-	-	-	-	-	-	-	-	0 ± 0.01	0 ± 0.01	0 ± 0.01	0 ± 0.01	0.01 ± 0.03	0 ± 0.01	0 ± 0.01	0 ± 0.01	0.03 ± 0.12	0 ± 0	0.227273	0.125	0.125
Johnsonella sp. HMT 166	0.170697	0.421053	NA	NA	0.352941	0.352941	0.352941	0.117647	NA	0.5301	0.745534	NA	NA	0.7695	0.687875	0.60211	0.497722	NA										-	-	-	-	-	-	-	-	-	0 ± 0	0.01 ± 0.02	0 ± 0	0 ± 0	0 ± 0	0 ± 0.01	0 ± 0.01	0 ± 0	0 ± 0	0 ± 0	0	0.125	0.0625
Kingella denitrificans	0.640256	0.817282	0.705649	0.67024	0.82136	0.155214	0.310515	0.525012	0.0407978	0.854381	0.985846	0.943627	0.887491	1	0.539016	0.60211	0.844028	0.245573									2.44601	-	-	-	-	-	-	-	-	0.0373228	0.05 ± 0.12	0.06 ± 0.12	0.02 ± 0.06	0.02 ± 0.03	0.04 ± 0.09	0.02 ± 0.04	0 ± 0.01	0.01 ± 0.03	0.01 ± 0.01	0.01 ± 0.02	0.454545	0.5	0.5
Kingella kingae	0.123755	0.123755	0.234206	0.508539	0.445446	0.712818	0.27277	0.27277	0.445446	0.504227	0.502534	0.631056	0.751073	0.87467	0.969707	0.60211	0.714257	0.72769										-	-	-	-	-	-	-	-	-	0.01 ± 0.03	0 ± 0	0 ± 0	0 ± 0	0 ± 0.01	0 ± 0	0 ± 0	0 ± 0	0 ± 0	0 ± 0	0.181818	0	0
Kingella oralis	0.98194	0.570102	0.348651	0.229978	0.721844	0.224615	0.393161	0.267935	0.0202696	1	0.844766	0.716528	0.562494	1	0.665139	0.648461	0.714257	0.188786									2.79144	-	-	-	-	-	-	-	-	0.0212503	0.05 ± 0.09	0.07 ± 0.2	0.17 ± 0.3	0.05 ± 0.07	0.11 ± 0.17	0.05 ± 0.08	0.12 ± 0.18	0.12 ± 0.2	0.08 ± 0.1	0.17 ± 0.22	0.590909	0.6875	0.625
Kingella sp. HMT 012	0.375994	0.71849	0.645218	0.387735	0.839315	0.136622	0.271625	0.387735	0.136622	0.692589	0.933795	0.897292	0.65356	1	0.487755	0.60211	0.755788	0.431499										-	-	-	-	-	-	-	-	-	0.01 ± 0.02	0 ± 0	0 ± 0.01	0.02 ± 0.05	0.01 ± 0.02	0.01 ± 0.02	0 ± 0	0 ± 0	0.01 ± 0.02	0 ± 0	0.227273	0.125	0.1875
Kingella sp. HMT 459	0.421053	NA	0.421053	0.117647	0.352941	0.352941	NA	NA	NA	0.692589	NA	0.716528	0.37141	0.7695	0.687875	NA	NA	NA										-	-	-	-	-	-	-	-	-	0 ± 0	0 ± 0.01	0 ± 0	0 ± 0	0.01 ± 0.02	0 ± 0.01	0 ± 0	0 ± 0	0 ± 0	0 ± 0	0	0.0625	0
Kingella sp. HMT 932	0.891275	0.680402	1	0.587839	1	0.461122	0.224977	0.619388	0.677359	1	0.896366	1	0.81198	1	0.811745	0.553009	0.905772	0.905636										-	-	-	-	-	-	-	-	-	0.02 ± 0.05	0.01 ± 0.01	0.01 ± 0.02	0.01 ± 0.02	0 ± 0.01	0.01 ± 0.03	0 ± 0.01	0 ± 0.01	0.01 ± 0.02	0.01 ± 0.02	0.363636	0.375	0.3125
Klebsiella aerogenes	1	1	1	1	1	1	1	1	1	1	1	1	1	1	1	1	1	1										-	-	-	-	-	-	-	-	-	0 ± 0	0 ± 0	0 ± 0	0 ± 0	0 ± 0	0 ± 0	0 ± 0	0 ± 0	0 ± 0	0 ± 0	0.0454545	0	0.0625
Kluyvera ascorbata	1	0.140937	0.290659	1	0.536765	1	1	1	1	1	0.508935	0.701406	1	0.913352	1	1	1	1										-	-	-	-	-	-	-	-	-	0.01 ± 0.03	0 ± 0	0 ± 0.01	0.01 ± 0.02	0 ± 0.01	0 ± 0.01	0 ± 0.01	0 ± 0.01	0 ± 0	0 ± 0	0.0454545	0.0625	0.25
Kocuria rhizophila	NA	NA	0.421053	NA	0.352941	NA	NA	NA	NA	NA	NA	0.716528	NA	0.7695	NA	NA	NA	NA										-	-	-	-	-	-	-	-	-	0 ± 0	0 ± 0	0 ± 0	0 ± 0	0 ± 0	0 ± 0	0 ± 0	0 ± 0	0 ± 0	0 ± 0	0	0	0
Lachnoanaerobaculum orale	0.109492	0.289316	0.0308613	0.116755	0.0940922	0.0256354	0.00155668	0.399203	0.0155574	0.490281	0.692558	0.377881	0.37141	0.538235	0.406962	0.0456228	0.76647	0.159358			2.45758			2.64376	2.60559		2.49669	-	-	0.0308526	-	-	0.0268634	0.00214032	-	0.0165093	0.01 ± 0.02	0.02 ± 0.02	0.03 ± 0.04	0.03 ± 0.03	0.03 ± 0.04	0.03 ± 0.04	0.04 ± 0.04	0.07 ± 0.06	0.03 ± 0.04	0.04 ± 0.03	0.454545	0.8125	0.5625
Lachnoanaerobaculum saburreum	0.982347	0.517206	0.500427	0.0855131	0.892887	0.559631	0.32045	0.558803	0.155457	1	0.811551	0.799845	0.37141	1	0.838473	0.60211	0.858321	0.482935										-	-	-	-	-	-	-	-	-	0.04 ± 0.05	0.03 ± 0.03	0.05 ± 0.05	0.04 ± 0.05	0.08 ± 0.07	0.04 ± 0.05	0.06 ± 0.07	0.06 ± 0.06	0.08 ± 0.16	0.06 ± 0.04	0.818182	0.8125	0.9375
Lachnoanaerobaculum sp. HMT 496	NA	NA	NA	NA	NA	NA	NA	NA	NA	NA	NA	NA	NA	NA	NA	NA	NA	NA										-	-	-	-	-	-	-	-	-	0 ± 0	0 ± 0	0 ± 0	0 ± 0	0 ± 0	0 ± 0	0 ± 0	0 ± 0	0 ± 0	0 ± 0	0	0	0
Lachnoanaerobaculum umeaense	0.764191	0.603349	0.947442	0.611634	0.3035	0.624325	0.169796	0.574985	0.219739	0.922062	0.856917	1	0.832686	0.7695	0.886588	0.457338	0.869269	0.570418										-	-	-	-	-	-	-	-	-	0.13 ± 0.13	0.11 ± 0.06	0.14 ± 0.09	0.12 ± 0.1	0.16 ± 0.19	0.09 ± 0.06	0.09 ± 0.05	0.18 ± 0.13	0.15 ± 0.11	0.16 ± 0.1	1	1	0.9375
Lachnospiraceae [G-10] bacterium HMT 094	NA	NA	NA	NA	NA	NA	NA	0.352941	NA	NA	NA	NA	NA	NA	NA	NA	0.714257	NA										-	-	-	-	-	-	-	-	-	0 ± 0	0 ± 0	0 ± 0	0 ± 0	0 ± 0	0 ± 0	0 ± 0	0 ± 0	0 ± 0	0 ± 0	0	0	0
Lachnospiraceae [G-2] bacterium HMT 088	NA	NA	NA	NA	NA	NA	0.352941	NA	NA	NA	NA	NA	NA	NA	NA	0.60211	NA	NA										-	-	-	-	-	-	-	-	-	0 ± 0	0 ± 0	0 ± 0	0 ± 0	0 ± 0	0 ± 0	0 ± 0	0 ± 0	0 ± 0	0 ± 0	0	0	0
Lachnospiraceae [G-2] bacterium HMT 096	0.00895431	0.00635107	0.119954	0.0771273	0.0118742	0.108253	0.452534	0.347381	0.0559455	0.135896	0.110433	0.543836	0.37141	0.458864	0.467582	0.714779	0.714257	0.298639	2.26673	2.65216			2.91666					0.00968394	0.00707899	-	-	0.0127007	-	-	-	-	0.02 ± 0.04	0.05 ± 0.05	0.12 ± 0.19	0.11 ± 0.22	0.12 ± 0.29	0.15 ± 0.36	0.05 ± 0.07	0.11 ± 0.23	0.09 ± 0.18	0.11 ± 0.16	0.409091	0.8125	0.8125
Lachnospiraceae [G-3] bacterium HMT 100	0.181064	0.228201	0.0740762	0.371241	0.0945128	0.0404832	0.0683818	0.370241	0.488444	0.556725	0.620824	0.504238	0.65356	0.538235	0.406962	0.311391	0.732847	0.774562						2.6683				-	-	-	-	-	0.0404587	-	-	-	0.06 ± 0.07	0.04 ± 0.08	0.06 ± 0.14	0.03 ± 0.04	0.03 ± 0.03	0.02 ± 0.02	0.01 ± 0.02	0.02 ± 0.03	0.06 ± 0.13	0.04 ± 0.04	0.727273	0.5	0.625
Lachnospiraceae [G-7] bacterium HMT 086	0.421053	NA	NA	0.352941	NA	NA	NA	NA	0.352941	0.692589	NA	NA	0.64042	NA	NA	NA	NA	0.628003										-	-	-	-	-	-	-	-	-	0 ± 0	0 ± 0	0 ± 0	0 ± 0	0 ± 0	0 ± 0	0 ± 0	0 ± 0	0 ± 0	0 ± 0	0	0.0625	0
Lachnospiraceae [G-7] bacterium HMT 163	NA	NA	0.421053	NA	NA	NA	NA	NA	NA	NA	NA	0.716528	NA	NA	NA	NA	NA	NA										-	-	-	-	-	-	-	-	-	0 ± 0	0 ± 0	0 ± 0	0 ± 0	0 ± 0	0 ± 0	0 ± 0	0 ± 0	0 ± 0	0 ± 0	0	0	0
Lachnospiraceae [G-8] bacterium HMT 500	0.0748891	1	1	1	0.529412	0.529412	0.437144	0.601518	0.31926	0.377254	1	1	1	0.913352	0.827153	0.699798	0.895283	0.628003										-	-	-	-	-	-	-	-	-	0 ± 0	0.01 ± 0.02	0 ± 0	0 ± 0.01	0 ± 0	0 ± 0	0 ± 0	0 ± 0.01	0 ± 0	0 ± 0	0.0909091	0.25	0.0625
Lactobacillus crispatus	NA	NA	NA	0.352941	NA	NA	NA	NA	NA	NA	NA	NA	0.64042	NA	NA	NA	NA	NA										-	-	-	-	-	-	-	-	-	0 ± 0	0 ± 0	0 ± 0	0 ± 0	0 ± 0.01	0 ± 0	0 ± 0	0 ± 0	0 ± 0	0 ± 0	0	0	0
Lactobacillus fermentum	1	1	1	0.0263283	0.536765	1	1	1	1	1	1	1	0.287656	0.913352	1	1	1	1				2.63178						-	-	-	0.0262536	-	-	-	-	-	0 ± 0.01	0 ± 0	0 ± 0	0 ± 0	0.08 ± 0.2	0 ± 0.01	0 ± 0.01	0 ± 0	0 ± 0	0 ± 0	0.0454545	0	0
Lactobacillus gasseri	1	1	0.290659	0.00392593	0.0419829	0.536765	0.115038	1	0.0419829	1	1	0.701406	0.128847	0.479838	0.827153	0.372101	1	0.245573				2.31104	3.0951				2.41232	-	-	-	0.00364927	0.0351033	-	-	-	0.0348827	0.02 ± 0.1	0 ± 0	0.02 ± 0.07	0.03 ± 0.12	0.04 ± 0.1	0.01 ± 0.01	0.01 ± 0.03	0 ± 0	0 ± 0.01	0 ± 0	0.0454545	0.0625	0.0625
Lactobacillus jensenii	NA	NA	NA	NA	NA	NA	NA	0.352941	NA	NA	NA	NA	NA	NA	NA	NA	0.714257	NA										-	-	-	-	-	-	-	-	-	0 ± 0	0 ± 0	0 ± 0	0 ± 0	0 ± 0	0 ± 0	0 ± 0	0 ± 0	0 ± 0	0 ± 0	0	0	0
Lactobacillus oris	NA	0.421053	0.421053	0.352941	NA	NA	NA	NA	NA	NA	0.745534	0.716528	0.64042	NA	NA	NA	NA	NA										-	-	-	-	-	-	-	-	-	0 ± 0	0 ± 0	0 ± 0.01	0 ± 0.01	0 ± 0.02	0 ± 0	0 ± 0	0 ± 0	0 ± 0	0 ± 0	0	0	0.0625
Lactobacillus paracasei	NA	NA	NA	0.352941	NA	NA	NA	NA	NA	NA	NA	NA	0.64042	NA	NA	NA	NA	NA										-	-	-	-	-	-	-	-	-	0 ± 0	0 ± 0	0 ± 0	0 ± 0	0 ± 0	0 ± 0	0 ± 0	0 ± 0	0 ± 0	0 ± 0	0	0	0
Lactobacillus reuteri	NA	NA	NA	NA	0.117647	0.352941	NA	NA	NA	NA	NA	NA	NA	0.538235	0.687875	NA	NA	NA										-	-	-	-	-	-	-	-	-	0 ± 0	0 ± 0	0 ± 0	0 ± 0	0 ± 0	0 ± 0.01	0 ± 0	0 ± 0	0 ± 0	0 ± 0	0	0	0
Lactobacillus rhamnosus	NA	NA	NA	0.352941	NA	NA	NA	NA	NA	NA	NA	NA	0.64042	NA	NA	NA	NA	NA										-	-	-	-	-	-	-	-	-	0 ± 0	0 ± 0	0 ± 0	0 ± 0	0 ± 0	0 ± 0	0 ± 0	0 ± 0	0 ± 0	0 ± 0	0	0	0
Lactobacillus salivarius	1	1	0.749644	0.455882	1	1	0.536765	1	1	1	1	0.963119	0.686505	1	1	0.799207	1	1										-	-	-	-	-	-	-	-	-	0.01 ± 0.05	0 ± 0.01	0 ± 0	0.04 ± 0.17	0.02 ± 0.07	0 ± 0	0 ± 0.01	0.01 ± 0.02	0.01 ± 0.03	0 ± 0	0.0454545	0.0625	0.0625
Lactobacillus ultunensis	NA	NA	NA	0.352941	NA	0.352941	NA	NA	NA	NA	NA	NA	0.64042	NA	0.687875	NA	NA	NA										-	-	-	-	-	-	-	-	-	0 ± 0	0 ± 0	0 ± 0	0 ± 0	0.01 ± 0.02	0 ± 0	0.01 ± 0.03	0 ± 0	0 ± 0	0 ± 0	0	0	0
Lactobacillus vaginalis	0.421053	NA	0.421053	0.352941	NA	0.117647	NA	NA	0.352941	0.692589	NA	0.716528	0.64042	NA	0.467582	NA	NA	0.628003										-	-	-	-	-	-	-	-	-	0 ± 0	0 ± 0	0 ± 0	0 ± 0	0 ± 0.01	0 ± 0	0.01 ± 0.02	0 ± 0	0 ± 0	0 ± 0	0	0.0625	0
Lactococcus lactis	0.0663822	NA	0.170697	NA	NA	0.352941	NA	NA	NA	0.338633	NA	0.543836	NA	NA	0.687875	NA	NA	NA										0.0369185	-	-	-	-	-	-	-	-	0 ± 0	0.01 ± 0.02	0 ± 0	0 ± 0	0 ± 0	0 ± 0	0 ± 0	0 ± 0	0 ± 0	0 ± 0	0	0.1875	0
Lautropia mirabilis	0.477743	0.00613087	0.280567	0.0108282	0.16455	0.0374622	0.00683385	0.349048	0.0152257	0.740887	0.110433	0.701406	0.189002	0.676057	0.406962	0.104148	0.714257	0.159358		3.07984		3.1357		2.94521	3.20435		3.21888	-	0.00702539	-	0.0120409	-	0.0379413	0.00797762	-	0.0164207	0.37 ± 0.5	0.3 ± 0.37	0.09 ± 0.13	0.26 ± 0.54	0.09 ± 0.13	0.15 ± 0.18	0.17 ± 0.27	0.08 ± 0.11	0.15 ± 0.14	0.07 ± 0.07	0.954545	0.9375	0.875
Lawsonella clevelandensis	1	1	1	1	1	1	1	1	1	1	1	1	1	1	1	1	1	1										-	-	-	-	-	-	-	-	-	0 ± 0	0 ± 0	0 ± 0	0 ± 0	0 ± 0	0 ± 0	0 ± 0	0 ± 0	0 ± 0	0 ± 0	0.0454545	0	0
Leptotrichia buccalis	0.773158	0.70445	0.683582	0.0901251	0.725884	0.934729	0.228275	0.684898	0.821007	0.92733	0.92489	0.933907	0.37141	1	1	0.557517	0.966915	0.981583										-	-	-	-	-	-	-	-	-	0.06 ± 0.07	0.06 ± 0.07	0.05 ± 0.08	0.1 ± 0.19	0.09 ± 0.08	0.13 ± 0.29	0.12 ± 0.19	0.02 ± 0.01	0.09 ± 0.11	0.06 ± 0.09	0.681818	0.8125	0.6875
Leptotrichia goodfellowii	0.371528	0.116322	0.520144	0.0791844	0.742632	0.846555	0.774206	0.64423	0.0733809	0.692589	0.498894	0.817069	0.37141	1	1	0.98653	0.923075	0.339415										-	-	-	-	-	-	-	-	-	0.01 ± 0.02	0 ± 0.01	0 ± 0.01	0 ± 0.01	0.02 ± 0.03	0.01 ± 0.02	0.01 ± 0.01	0.01 ± 0.01	0 ± 0.01	0 ± 0	0.363636	0.25	0.125
Leptotrichia hofstadii	0.70271	0.782968	0.27678	0.175071	0.301976	0.0696443	0.850091	0.419936	0.553769	0.889752	0.965577	0.697342	0.47679	0.7695	0.464823	1	0.790822	0.813053										-	-	-	-	-	-	-	-	-	0.08 ± 0.21	0.11 ± 0.21	0.06 ± 0.09	0.11 ± 0.17	0.08 ± 0.09	0.07 ± 0.09	0.13 ± 0.18	0.02 ± 0.02	0.07 ± 0.1	0.06 ± 0.07	0.636364	0.6875	0.75
Leptotrichia hongkongensis	0.762596	0.796537	0.078283	0.906564	0.596524	0.336072	0.878978	0.174147	0.269477	0.922062	0.972985	0.511133	1	0.961797	0.687875	1	0.620582	0.628003										-	-	-	-	-	-	-	-	-	0.14 ± 0.21	0.13 ± 0.2	0.1 ± 0.11	0.21 ± 0.21	0.11 ± 0.2	0.22 ± 0.38	0.18 ± 0.21	0.08 ± 0.12	0.12 ± 0.1	0.17 ± 0.25	0.727273	0.8125	0.8125
Leptotrichia shahii	0.353248	0.749644	0.457563	0.764706	0.375	0.455882	0.455882	1	1	0.692589	0.947668	0.755465	0.943067	0.797965	0.806236	0.714779	1	1										-	-	-	-	-	-	-	-	-	0 ± 0	0.01 ± 0.03	0.01 ± 0.03	0.01 ± 0.04	0.05 ± 0.17	0.04 ± 0.1	0.01 ± 0.02	0 ± 0.01	0 ± 0	0 ± 0	0.0454545	0.125	0.0625
Leptotrichia sp. HMT 212	0.397479	0.277478	0.729619	0.950226	0.82371	1	0.0135081	0.435744	0.258739	0.692589	0.691561	0.959635	1	1	1	0.147045	0.807035	0.628003							2.59518			-	-	-	-	-	-	0.0146101	-	-	0.08 ± 0.09	0.05 ± 0.08	0.07 ± 0.14	0.08 ± 0.11	0.07 ± 0.08	0.12 ± 0.16	0.09 ± 0.11	0.02 ± 0.02	0.08 ± 0.13	0.04 ± 0.05	0.818182	0.9375	0.75
Leptotrichia sp. HMT 215	0.383113	0.603115	0.273699	0.782804	0.296059	0.492553	0.0170153	0.0431995	0.0129709	0.692589	0.856917	0.694086	0.948065	0.7695	0.827153	0.16207	0.460794	0.144587							3.3114	2.90841	2.91524	-	-	-	-	-	-	0.0181815	0.0434364	0.0141897	0.22 ± 0.34	0.17 ± 0.11	0.41 ± 0.76	0.33 ± 0.36	0.34 ± 0.52	0.22 ± 0.17	0.22 ± 0.21	0.68 ± 0.71	0.36 ± 0.33	0.37 ± 0.27	0.909091	0.9375	0.8125
Leptotrichia sp. HMT 218	0.140937	0.124983	0.207207	0.115038	0.0419829	1	0.0889469	0.0136426	0.0341556	0.526973	0.502534	0.595192	0.37141	0.479838	1	0.353008	0.291042	0.24					2.98557			2.54286	2.97477	-	-	-	-	0.0351769	-	-	0.0116751	0.0304679	0.02 ± 0.09	0.03 ± 0.07	0.07 ± 0.25	0.07 ± 0.2	0.01 ± 0.02	0.01 ± 0.01	0.02 ± 0.07	0.25 ± 0.83	0.06 ± 0.1	0.18 ± 0.45	0.0454545	0.25	0.25
Leptotrichia sp. HMT 219	0.790645	0.932095	0.825818	0.117117	0.930323	0.506718	0.162009	0.883053	0.854829	0.941923	1	1	0.37141	1	0.827153	0.450552	1	0.998705										-	-	-	-	-	-	-	-	-	0.02 ± 0.03	0.02 ± 0.02	0.01 ± 0.02	0.01 ± 0.01	0 ± 0.01	0.02 ± 0.04	0.01 ± 0.02	0 ± 0.01	0.01 ± 0.02	0.01 ± 0.02	0.409091	0.5	0.4375
Leptotrichia sp. HMT 221	0.023453	0.0486164	0.180581	0.0604444	0.0377082	0.0404686	0.0540528	0.282382	0.0223998	0.211414	0.345947	0.564424	0.37141	0.479838	0.406962	0.294202	0.714257	0.19743	2.57345	2.73656			2.94048	3.28346			3.17851	0.0241258	0.0484888	-	-	0.038067	0.040732	-	-	0.0232956	0.15 ± 0.38	0.18 ± 0.2	0.27 ± 0.44	0.29 ± 0.63	0.23 ± 0.35	0.29 ± 0.33	0.49 ± 0.82	0.4 ± 0.56	0.46 ± 1.08	0.4 ± 0.55	0.5	0.9375	0.8125
Leptotrichia sp. HMT 223	0.503097	0.496159	0.753633	0.0186862	0.717506	0.65112	0.612629	0.0915133	0.188302	0.759356	0.793109	0.965048	0.275911	1	0.907766	0.865155	0.497722	0.536591				2.21844						-	-	-	0.0197869	-	-	-	-	-	0.01 ± 0.02	0.08 ± 0.26	0.03 ± 0.05	0.02 ± 0.06	0.03 ± 0.03	0.01 ± 0.01	0.01 ± 0.02	0.03 ± 0.07	0.05 ± 0.11	0.03 ± 0.03	0.409091	0.5	0.4375
Leptotrichia sp. HMT 225	0.209558	0.0578016	0.579641	0.995551	0.406417	0.609904	0.243076	0.7046	0.0373615	0.611971	0.371857	0.855135	1	0.821816	0.869341	0.578826	0.991086	0.24									2.7226	-	-	-	-	-	-	-	-	0.0297752	0.02 ± 0.03	0.01 ± 0.01	0 ± 0.01	0.01 ± 0.01	0.01 ± 0.01	0.01 ± 0.03	0.01 ± 0.01	0.01 ± 0.02	0.01 ± 0.02	0 ± 0.01	0.454545	0.25	0.1875
Leptotrichia sp. HMT 392	0.235361	0.994212	0.944833	0.172864	0.338981	0.198532	0.318438	0.440123	0.788654	0.662525	1	1	0.474142	0.7695	0.621634	0.60211	0.808648	0.966584										-	-	-	-	-	-	-	-	-	0.08 ± 0.19	0.06 ± 0.07	0.03 ± 0.03	0.04 ± 0.07	0.05 ± 0.08	0.08 ± 0.13	0.08 ± 0.1	0.03 ± 0.03	0.02 ± 0.03	0.03 ± 0.05	0.545455	0.75	0.5625
Leptotrichia sp. HMT 417	0.484742	0.149579	0.457168	0.375206	0.346783	0.365768	0.0875929	0.310278	0.0714468	0.745614	0.508935	0.755465	0.65356	0.7695	0.703651	0.353008	0.714257	0.338479										-	-	-	-	-	-	-	-	-	0.15 ± 0.29	0.12 ± 0.2	0.12 ± 0.12	0.14 ± 0.2	0.18 ± 0.25	0.33 ± 0.66	0.11 ± 0.11	0.17 ± 0.26	0.18 ± 0.41	0.24 ± 0.3	0.818182	0.8125	0.9375
Leptotrichia sp. HMT 463	0.421053	0.170697	0.170697	NA	NA	NA	0.352941	0.352941	0.0367647	0.692589	0.508935	0.543836	NA	NA	NA	0.60211	0.714257	0.24									2.71493	-	-	-	-	-	-	-	-	0.0156325	0 ± 0	0.01 ± 0.03	0 ± 0.01	0.02 ± 0.04	0 ± 0	0 ± 0	0 ± 0	0 ± 0	0 ± 0	0 ± 0.01	0	0.0625	0.125
Leptotrichia sp. HMT 498	0.158423	0.162777	0.0851779	0.0363532	0.0138197	0.0509456	0.691367	0.18178	0.0846918	0.5301	0.508935	0.530914	0.332088	0.458864	0.459015	0.927503	0.635478	0.383078				2.2255	2.48074	2.59777				-	-	-	0.0367849	0.015068	0.0498718	-	-	-	0.03 ± 0.11	0.06 ± 0.14	0.07 ± 0.18	0.03 ± 0.06	0.05 ± 0.08	0.06 ± 0.12	0.08 ± 0.17	0.04 ± 0.09	0.04 ± 0.05	0.09 ± 0.15	0.318182	0.5	0.5
Leptotrichia sp. HMT 847	0.170697	0.0663822	0.170697	0.117647	NA	0.000687038	0.117647	0.117647	0.0106736	0.5301	0.381618	0.543836	0.37141	NA	0.0668826	0.372101	0.497722	0.134267		2.77071				3.02129			2.56177	-	0.0369658	-	-	-	0.000337157	-	-	0.00459775	0 ± 0	0.02 ± 0.08	0.03 ± 0.09	0.01 ± 0.02	0 ± 0.01	0 ± 0	0.01 ± 0.01	0 ± 0.01	0 ± 0.01	0.01 ± 0.01	0	0.125	0.1875
Leptotrichia sp. HMT 879	NA	NA	NA	NA	NA	0.352941	NA	NA	NA	NA	NA	NA	NA	NA	0.687875	NA	NA	NA										-	-	-	-	-	-	-	-	-	0 ± 0	0 ± 0	0 ± 0	0 ± 0	0 ± 0	0 ± 0	0.01 ± 0.02	0 ± 0	0 ± 0	0 ± 0	0	0	0
Leptotrichia wadei	0.126369	0.0277897	0.102205	0.102989	0.0750627	0.0663235	0.0990291	0.0691047	0.00570239	0.504227	0.248125	0.542993	0.37141	0.538235	0.459015	0.372101	0.465155	0.10806		2.99129							3.29682	-	0.0284797	-	-	-	-	-	-	0.00679891	0.2 ± 0.34	0.25 ± 0.41	0.42 ± 0.42	0.34 ± 0.37	0.55 ± 0.9	0.73 ± 1.53	0.67 ± 1.3	0.45 ± 0.85	0.74 ± 1.57	0.58 ± 0.49	0.818182	1	1
Megasphaera micronuciformis	0.0323853	0.000583346	0.00077782	0.0250234	0.022621	0.0289693	7.43753e-05	0.00996829	0.00012524	0.246251	0.0274941	0.0754485	0.287656	0.458864	0.406962	0.00708425	0.291042	0.00796904	2.45555	2.90426	2.80643	2.98155	2.68111	2.92636	3.36284	3.00092	3.31522	0.0329012	0.000897537	0.00113519	0.0258503	0.0235354	0.0296925	0.000205146	0.0110861	0.000301042	0.06 ± 0.09	0.1 ± 0.13	0.24 ± 0.37	0.18 ± 0.14	0.26 ± 0.38	0.13 ± 0.13	0.2 ± 0.33	0.5 ± 0.42	0.27 ± 0.36	0.44 ± 0.34	0.590909	1	1
Megasphaera sp. HMT 123	NA	NA	NA	NA	0.352941	0.352941	0.352941	0.352941	NA	NA	NA	NA	NA	0.7695	0.687875	0.60211	0.714257	NA										-	-	-	-	-	-	-	-	-	0 ± 0	0 ± 0	0 ± 0	0 ± 0	0 ± 0	0 ± 0.01	0 ± 0	0 ± 0	0 ± 0.01	0 ± 0	0	0	0
Megasphaera sp. HMT 841	NA	NA	NA	NA	NA	NA	NA	NA	NA	NA	NA	NA	NA	NA	NA	NA	NA	NA										-	-	-	-	-	-	-	-	-	0 ± 0	0 ± 0	0 ± 0	0 ± 0	0 ± 0	0 ± 0	0 ± 0	0 ± 0	0 ± 0	0 ± 0	0	0	0
Mitsuokella sp. HMT 131	0.457563	1	0.561878	0.0889469	1	0.536765	1	1	0.0628558	0.729758	1	0.844994	0.37141	1	0.827153	1	1	0.309381										-	-	-	-	-	-	-	-	-	0 ± 0	0 ± 0.01	0 ± 0	0 ± 0	0.01 ± 0.01	0 ± 0.01	0 ± 0	0 ± 0	0 ± 0	0.01 ± 0.01	0.0454545	0.125	0
Mitsuokella sp. HMT 521	0.561878	0.290659	0.561878	0.0263283	1	0.0628558	0.0263283	0.764706	0.115038	0.79516	0.692558	0.844994	0.287656	1	0.459015	0.208981	1	0.396616				2.06159			2.38826			-	-	-	0.0243137	-	-	0.0262235	-	-	0 ± 0.01	0 ± 0	0 ± 0.01	0 ± 0	0.01 ± 0.02	0 ± 0.01	0.02 ± 0.04	0.01 ± 0.02	0.02 ± 0.09	0 ± 0.01	0.0454545	0.125	0.1875
Mogibacterium diversum	0.00688924	0.000649156	0.00347971	0.764706	0.0185009	0.0889469	2.63406e-05	0.0028463	0.000627058	0.135896	0.0274941	0.122739	0.943067	0.458864	0.467582	0.00501788	0.173807	0.0182795	2.2875	2.31143	2.57561		3.42836		2.672	3.20294	2.77282	0.00859577	0.000986552	0.00338257	-	0.0207504	-	2.06877e-05	0.00180808	0.000423762	0 ± 0	0.01 ± 0.01	0.01 ± 0.02	0.01 ± 0.01	0 ± 0.01	0.01 ± 0.01	0 ± 0.01	0.01 ± 0.01	0.01 ± 0.01	0.01 ± 0.01	0.0454545	0.375	0.5
Mogibacterium timidum	0.421053	NA	0.170697	NA	NA	0.352941	0.0028463	0.0106736	NA	0.692589	NA	0.543836	NA	NA	0.687875	0.0585537	0.291042	NA							2.8641	3.13614		-	-	-	-	-	-	0.00126776	0.00456796	-	0 ± 0	0 ± 0	0 ± 0	0 ± 0.01	0 ± 0	0 ± 0	0 ± 0.01	0.01 ± 0.01	0 ± 0.01	0 ± 0	0	0.0625	0
Mollicutes [G-1] bacterium HMT 504	NA	NA	NA	NA	NA	NA	NA	NA	NA	NA	NA	NA	NA	NA	NA	NA	NA	NA										-	-	-	-	-	-	-	-	-	0 ± 0	0 ± 0	0 ± 0	0 ± 0	0 ± 0	0 ± 0	0 ± 0	0 ± 0	0 ± 0	0 ± 0	0	0	0
Moraxella catarrhalis	NA	NA	NA	NA	NA	0.352941	NA	NA	NA	NA	NA	NA	NA	NA	0.687875	NA	NA	NA										-	-	-	-	-	-	-	-	-	0 ± 0	0 ± 0	0 ± 0	0 ± 0	0 ± 0	0 ± 0	0 ± 0	0 ± 0	0 ± 0	0 ± 0	0	0	0
Moraxella nonliquefaciens	NA	NA	NA	NA	NA	NA	NA	NA	NA	NA	NA	NA	NA	NA	NA	NA	NA	NA										-	-	-	-	-	-	-	-	-	0 ± 0	0 ± 0	0 ± 0	0 ± 0	0 ± 0	0 ± 0	0 ± 0	0 ± 0	0 ± 0	0 ± 0	0	0	0
Moraxella osloensis	0.421053	0.170697	NA	NA	NA	NA	NA	NA	NA	0.692589	0.508935	NA	NA	NA	NA	NA	NA	NA										-	-	-	-	-	-	-	-	-	0 ± 0	0 ± 0	0 ± 0.01	0 ± 0	0 ± 0	0 ± 0	0 ± 0	0 ± 0	0 ± 0	0 ± 0	0	0.0625	0.125
Mycobacterium neoaurum	NA	NA	NA	NA	NA	NA	NA	NA	NA	NA	NA	NA	NA	NA	NA	NA	NA	NA										-	-	-	-	-	-	-	-	-	0 ± 0	0 ± 0	0 ± 0	0 ± 0	0 ± 0	0 ± 0	0 ± 0	0 ± 0	0 ± 0	0 ± 0	0	0	0
Mycoplasma orale	0.690943	0.67123	0.654878	0.623411	0.161229	1	0.868032	0.540705	0.844707	0.886783	0.895691	0.907474	0.837028	0.670567	1	1	0.844028	0.995273										-	-	-	-	-	-	-	-	-	0.01 ± 0.02	0.04 ± 0.09	0.02 ± 0.06	0.03 ± 0.1	0.02 ± 0.05	0 ± 0	0.01 ± 0.01	0.01 ± 0.01	0.02 ± 0.03	0.01 ± 0.02	0.363636	0.375	0.25
Neisseria bacilliformis	0.147156	0.237553	0.168284	0.148474	0.142806	0.491935	0.209677	0.282732	0.282732	0.5301	0.636775	0.543836	0.438569	0.618425	0.827153	0.525573	0.714257	0.628003										-	-	-	-	-	-	-	-	-	0.01 ± 0.03	0.02 ± 0.05	0.1 ± 0.31	0.04 ± 0.15	0.02 ± 0.03	0.01 ± 0.03	0.04 ± 0.12	0.07 ± 0.2	0.01 ± 0.03	0.01 ± 0.03	0.0909091	0.3125	0.25
Neisseria elongata	0.820777	0.0769393	0.399497	0.377166	0.107126	0.755877	0.159092	0.279639	0.796661	0.967173	0.416418	0.716528	0.65356	0.538235	0.995739	0.446586	0.714257	0.967765										-	-	-	-	-	-	-	-	-	0.37 ± 0.56	0.5 ± 0.76	0.26 ± 0.49	0.49 ± 0.75	0.26 ± 0.28	0.18 ± 0.17	0.38 ± 0.49	0.54 ± 1.31	0.37 ± 0.67	0.63 ± 1.56	0.954545	0.875	0.9375
Neisseria flava	0.472631	0.580478	0.396848	0.785116	0.552721	0.722236	0.357941	0.404677	0.383945	0.740887	0.851869	0.716528	0.948065	0.914971	0.974891	0.606113	0.773115	0.643873										-	-	-	-	-	-	-	-	-	0.02 ± 0.04	0.02 ± 0.03	0.02 ± 0.04	0.01 ± 0.03	0.05 ± 0.08	0.01 ± 0.03	0.01 ± 0.02	0.01 ± 0.03	0.01 ± 0.02	0 ± 0.01	0.5	0.625	0.5625
Neisseria flavescens	0.04184	0.00225236	0.0641395	0.0205013	0.0368998	0.0368998	0.00524848	0.0529276	0.0305294	0.290716	0.0579608	0.474838	0.280717	0.479838	0.406962	0.0869422	0.465155	0.231413	4.55119	4.66999		4.57832	4.55481	4.55186	4.68137		4.57945	0.0413476	0.00282535	-	0.0210883	0.0366021	0.0366021	0.00616545	-	0.0305989	19.16 ± 9.42	12.61 ± 10.54	9.81 ± 7.64	12.54 ± 10.39	11.07 ± 9.97	11.8 ± 9.83	12.46 ± 10.71	9.2 ± 8.46	12.59 ± 6.29	11.81 ± 6.02	1	1	1
Neisseria lactamica	NA	NA	NA	NA	NA	NA	NA	0.352941	NA	NA	NA	NA	NA	NA	NA	NA	0.714257	NA										-	-	-	-	-	-	-	-	-	0 ± 0	0 ± 0	0 ± 0	0 ± 0	0 ± 0	0 ± 0	0 ± 0	0 ± 0	0 ± 0	0 ± 0	0	0	0
Neisseria meningitidis	0.00485855	0.0295314	0.123699	0.127304	0.246926	0.0815266	0.0478323	0.0660183	0.232113	0.122375	0.248125	0.543836	0.397436	0.7695	0.464823	0.264118	0.465155	0.591301	2.49478	2.53251					2.55093			0.00429713	0.03222	-	-	-	-	0.0440218	-	-	0.05 ± 0.09	0 ± 0	0 ± 0	0.04 ± 0.1	0.01 ± 0.03	0.01 ± 0.02	0 ± 0	0 ± 0.01	0.01 ± 0.04	0.03 ± 0.06	0.409091	0	0.125
Neisseria mucosa	0.345761	0.464345	0.502233	0.642625	0.992792	0.779532	0.725159	0.921173	0.849872	0.692589	0.769482	0.799845	0.853868	1	1	0.959325	1	0.997219										-	-	-	-	-	-	-	-	-	0.79 ± 1.81	0.6 ± 0.76	0.35 ± 0.59	0.18 ± 0.23	0.14 ± 0.24	0.24 ± 0.45	0.7 ± 1.83	0.68 ± 1.7	0.15 ± 0.2	0.21 ± 0.31	0.681818	0.75	0.8125
Neisseria oralis	0.877484	0.739877	0.796119	0.400227	0.0572452	0.204988	0.151014	0.865083	0.93614	1	0.947668	1	0.658476	0.535005	0.62792	0.435881	1	1										-	-	-	-	-	-	-	-	-	0.64 ± 1.51	0.56 ± 1.04	0.35 ± 0.46	0.29 ± 0.36	0.94 ± 1.47	1.79 ± 2.86	1.51 ± 2.03	0.28 ± 0.66	0.2 ± 0.23	0.38 ± 0.63	0.772727	0.8125	0.6875
Neisseria perflava	0.958472	0.675571	0.73476	0.600908	0.247699	0.888036	1	0.341954	0.247699	1	0.895691	0.963119	0.827057	0.7695	1	1	0.714257	0.613582										-	-	-	-	-	-	-	-	-	0 ± 0.01	0.01 ± 0.01	0.01 ± 0.01	0 ± 0.01	0 ± 0.01	0 ± 0	0 ± 0.01	0 ± 0.01	0 ± 0.01	0 ± 0	0.363636	0.3125	0.4375
Neisseria sicca	0.322317	0.307962	0.237035	0.689257	0.449284	0.551091	0.25638	0.880014	0.783025	0.692589	0.720444	0.634272	0.891259	0.87467	0.838473	0.593233	1	0.965482										-	-	-	-	-	-	-	-	-	0.96 ± 1.63	1.12 ± 1.23	1.04 ± 1.16	0.97 ± 0.91	1.72 ± 2.26	1.52 ± 2.06	1.74 ± 4.44	0.93 ± 1.69	1.07 ± 1.33	0.98 ± 1.35	0.954545	1	1
Neisseria sp. HMT 018	0.055031	0.247658	0.0495665	0.743588	0.302471	0.960683	0.863247	0.323382	0.960683	0.32614	0.644987	0.472098	0.942369	0.7695	1	1	0.714257	1										-	-	-	-	-	-	-	-	-	0.01 ± 0.04	0.05 ± 0.12	0.01 ± 0.02	0.04 ± 0.07	0.02 ± 0.04	0.06 ± 0.12	0.02 ± 0.07	0.01 ± 0.01	0 ± 0.01	0.01 ± 0.03	0.227273	0.5	0.4375
Neisseria sp. HMT 020	0.303601	0.313753	0.353248	0.0917932	1	0.491935	1	0.529412	0.327562	0.692589	0.723867	0.716528	0.37141	1	0.827153	1	0.844028	0.628003										-	-	-	-	-	-	-	-	-	0 ± 0.01	0.01 ± 0.01	0 ± 0.01	0.03 ± 0.06	0.02 ± 0.03	0.01 ± 0.04	0.01 ± 0.03	0.01 ± 0.03	0 ± 0	0.02 ± 0.05	0.0909091	0.25	0.25
Neisseria sp. HMT 499	1	0.749644	1	0.0628558	1	0.0341556	1	0.0341556	0.0889469	1	0.947668	1	0.37141	1	0.406962	1	0.405382	0.383078										-	-	-	-	-	-	-	-	-	0 ± 0.01	0 ± 0.01	0.01 ± 0.03	0 ± 0	0.01 ± 0.02	0 ± 0	0.01 ± 0.02	0 ± 0	0.01 ± 0.02	0.01 ± 0.04	0.0454545	0.0625	0.0625
Neisseriaceae [G-1] bacterium HMT 174	1	0.457563	1	1	1	1	1	1	1	1	0.764586	1	1	1	1	1	1	1						2.8453		2.87052		-	-	-	-	-	0.0304345	-	0.0304345	-	0 ± 0	0 ± 0	0 ± 0.01	0 ± 0	0 ± 0	0 ± 0	0 ± 0	0 ± 0	0 ± 0	0 ± 0	0.0454545	0	0.125
Olsenella profusa	NA	NA	NA	NA	0.352941	NA	NA	NA	0.352941	NA	NA	NA	NA	0.7695	NA	NA	NA	0.628003										-	-	-	-	-	-	-	-	-	0 ± 0	0 ± 0	0 ± 0	0 ± 0	0 ± 0	0 ± 0	0 ± 0	0 ± 0	0 ± 0	0 ± 0	0	0	0
Olsenella sp. HMT 807	1	0.248933	0.457563	0.375	0.0263283	0.536765	1	0.455882	0.536765	1	0.644987	0.755465	0.65356	0.458864	0.827153	1	0.818215	0.804439					3.43922					-	-	-	-	0.0224173	-	-	-	-	0 ± 0	0 ± 0	0 ± 0.01	0 ± 0.01	0.01 ± 0.02	0 ± 0.01	0 ± 0	0 ± 0	0.02 ± 0.07	0 ± 0	0.0454545	0	0.1875
Olsenella uli	0.170697	0.170697	NA	0.352941	NA	0.352941	0.352941	0.117647	0.352941	0.5301	0.508935	NA	0.64042	NA	0.687875	0.60211	0.497722	0.628003										-	-	-	-	-	-	-	-	-	0 ± 0	0 ± 0.01	0 ± 0.01	0 ± 0	0 ± 0	0 ± 0	0.01 ± 0.04	0 ± 0	0 ± 0.01	0 ± 0	0	0.125	0.125
Oribacterium asaccharolyticum	0.414991	0.769534	1	0.696441	0.0596579	0.76435	0.295693	0.62986	0.483886	0.692589	0.961158	1	0.894426	0.535005	0.995739	0.60211	0.912863	0.770558										-	-	-	-	-	-	-	-	-	0.02 ± 0.03	0.03 ± 0.03	0.02 ± 0.02	0.02 ± 0.03	0.03 ± 0.03	0.05 ± 0.06	0.02 ± 0.02	0.04 ± 0.06	0.02 ± 0.02	0.03 ± 0.04	0.681818	0.8125	0.8125
Oribacterium parvum	0.263116	0.21564	0.740544	0.42396	0.647908	0.949656	0.713961	0.129012	0.753612	0.688543	0.59455	0.963119	0.67252	1	1	0.947802	0.521479	0.950241										-	-	-	-	-	-	-	-	-	0.04 ± 0.03	0.03 ± 0.03	0.03 ± 0.02	0.04 ± 0.04	0.04 ± 0.06	0.04 ± 0.06	0.04 ± 0.04	0.07 ± 0.1	0.02 ± 0.02	0.04 ± 0.02	0.818182	0.75	0.8125
Oribacterium sinus	0.543484	0.391197	0.866514	0.894013	0.675959	0.922157	0.164644	0.824258	0.637373	0.79516	0.745534	1	1	1	1	0.451473	1	0.875233										-	-	-	-	-	-	-	-	-	0.22 ± 0.24	0.2 ± 0.19	0.24 ± 0.15	0.2 ± 0.17	0.22 ± 0.17	0.24 ± 0.19	0.28 ± 0.32	0.27 ± 0.17	0.2 ± 0.12	0.24 ± 0.19	1	1	1
Oribacterium sp. HMT 078	0.446941	0.591082	0.108785	0.134685	0.743588	0.715097	0.886039	0.291881	0.266845	0.723362	0.854524	0.543836	0.413752	1	0.969707	1	0.714257	0.628003										-	-	-	-	-	-	-	-	-	0 ± 0.01	0.01 ± 0.01	0 ± 0.01	0.01 ± 0.02	0.02 ± 0.04	0 ± 0.01	0.01 ± 0.02	0 ± 0.01	0.05 ± 0.15	0.01 ± 0.01	0.227273	0.3125	0.3125
Oribacterium sp. HMT 102	NA	NA	NA	NA	NA	0.352941	NA	NA	NA	NA	NA	NA	NA	NA	0.687875	NA	NA	NA										-	-	-	-	-	-	-	-	-	0 ± 0	0 ± 0	0 ± 0	0 ± 0	0 ± 0	0 ± 0	0 ± 0	0 ± 0	0 ± 0	0 ± 0	0	0	0
Ottowia sp. HMT 894	0.690524	0.953509	0.905291	0.385374	0.605281	0.807675	0.644441	0.968221	0.249365	0.886783	1	1	0.65356	0.966686	1	0.890242	1	0.613697										-	-	-	-	-	-	-	-	-	0.03 ± 0.07	0.02 ± 0.04	0.02 ± 0.03	0.03 ± 0.05	0.01 ± 0.02	0.02 ± 0.05	0.04 ± 0.06	0.02 ± 0.03	0.01 ± 0.02	0.05 ± 0.1	0.5	0.5	0.4375
Parascardovia denticolens	NA	0.421053	0.170697	0.0106736	0.352941	0.0367647	NA	0.352941	NA	NA	0.745534	0.543836	0.189002	0.7695	0.406962	NA	0.714257	NA				2.54009		2.68945				-	-	-	0.00456796	-	0.0156325	-	-	-	0 ± 0	0 ± 0	0 ± 0	0 ± 0.01	0 ± 0.01	0.01 ± 0.02	0.01 ± 0.03	0 ± 0	0 ± 0	0 ± 0	0	0	0.0625
Parvimonas micra	0.00111315	0.0427985	0.00334506	0.0242598	0.424991	0.24741	0.137273	0.0636262	0.0288217	0.0448599	0.317696	0.122739	0.287656	0.845362	0.687875	0.418409	0.465155	0.222927	2.63387	2.47759	2.57113	2.45443					2.15391	0.00148508	0.0426084	0.00395899	0.0257155	-	-	-	-	0.030064	0.02 ± 0.04	0.1 ± 0.13	0.06 ± 0.09	0.07 ± 0.08	0.07 ± 0.14	0.02 ± 0.04	0.04 ± 0.07	0.03 ± 0.04	0.06 ± 0.13	0.03 ± 0.03	0.318182	0.8125	0.625
Parvimonas sp. HMT 110	0.1172	0.353248	0.90726	0.67863	1	0.606834	0.168698	0.0871497	0.0069159	0.502697	0.745534	1	0.88958	1	0.868205	0.457338	0.497722	0.109214									2.53556	-	-	-	-	-	-	-	-	0.00850501	0.02 ± 0.06	0.01 ± 0.02	0 ± 0.01	0 ± 0	0.01 ± 0.01	0.01 ± 0.03	0.01 ± 0.02	0.01 ± 0.02	0.03 ± 0.08	0.01 ± 0.01	0.181818	0.4375	0.0625
Peptidiphaga gingivicola	0.412587	0.398158	0.272549	0.424617	0.377441	0.41592	0.602314	0.466335	0.543358	0.692589	0.745534	0.694086	0.67252	0.798516	0.776366	0.859481	0.823611	0.810759										-	-	-	-	-	-	-	-	-	0.02 ± 0.03	0.02 ± 0.06	0.02 ± 0.05	0.01 ± 0.03	0.01 ± 0.01	0.01 ± 0.03	0.01 ± 0.03	0.01 ± 0.01	0.02 ± 0.04	0.03 ± 0.03	0.545455	0.375	0.3125
Peptidiphaga sp. HMT 183	0.787682	0.658501	0.825781	0.977178	0.845155	0.489181	0.124438	0.522114	0.242853	0.941923	0.89461	1	1	1	0.827153	0.388612	0.844028	0.605534										-	-	-	-	-	-	-	-	-	0.03 ± 0.07	0.03 ± 0.06	0.01 ± 0.02	0.02 ± 0.03	0.02 ± 0.02	0.02 ± 0.02	0.04 ± 0.05	0.01 ± 0.01	0.07 ± 0.17	0.04 ± 0.05	0.5	0.625	0.5625
Peptococcus sp. HMT 167	0.214031	0.410485	0.118799	0.810537	0.353213	0.315557	0.68598	0.753624	0.633376	0.616103	0.745534	0.543836	0.960636	0.7695	0.687875	0.926803	1	0.875233										-	-	-	-	-	-	-	-	-	0.03 ± 0.02	0.04 ± 0.08	0.05 ± 0.08	0.02 ± 0.03	0.03 ± 0.03	0.02 ± 0.02	0.03 ± 0.03	0.03 ± 0.04	0.04 ± 0.04	0.03 ± 0.03	0.863636	0.625	0.5625
Peptococcus sp. HMT 168	1	0.63183	0.499289	1	0.529412	0.601518	0.529412	1	0.529412	1	0.872311	0.799845	1	0.913352	0.863834	0.799207	1	0.804439										-	-	-	-	-	-	-	-	-	0 ± 0	0 ± 0	0 ± 0	0 ± 0	0 ± 0	0 ± 0	0 ± 0	0 ± 0	0 ± 0	0 ± 0	0.0909091	0.0625	0.1875
Peptoniphilaceae [G-1] bacterium HMT 113	0.457563	0.207207	0.353248	0.455882	0.764706	1	1	1	1	0.729758	0.57958	0.716528	0.686505	1	1	1	1	1										-	-	-	-	-	-	-	-	-	0 ± 0	0 ± 0.01	0 ± 0.01	0.01 ± 0.02	0.01 ± 0.03	0 ± 0.01	0 ± 0	0 ± 0	0 ± 0	0 ± 0	0.0454545	0.125	0.1875
Peptoniphilaceae [G-2] bacterium HMT 790	0.421053	NA	NA	NA	NA	NA	NA	NA	NA	0.692589	NA	NA	NA	NA	NA	NA	NA	NA										-	-	-	-	-	-	-	-	-	0 ± 0	0 ± 0	0 ± 0	0 ± 0	0 ± 0	0 ± 0	0 ± 0	0 ± 0	0 ± 0	0 ± 0	0	0.0625	0
Peptoniphilus lacrimalis	NA	NA	NA	0.117647	0.352941	NA	NA	NA	NA	NA	NA	NA	0.37141	0.7695	NA	NA	NA	NA										-	-	-	-	-	-	-	-	-	0 ± 0	0 ± 0	0 ± 0	0 ± 0	0.01 ± 0.02	0 ± 0	0 ± 0	0 ± 0	0 ± 0	0 ± 0	0	0	0
Peptostreptococcaceae [XI][G-1] [Eubacterium] infirmum	NA	NA	NA	NA	NA	NA	0.352941	NA	NA	NA	NA	NA	NA	NA	NA	0.60211	NA	NA										-	-	-	-	-	-	-	-	-	0 ± 0	0 ± 0	0 ± 0	0 ± 0	0 ± 0	0 ± 0	0 ± 0	0 ± 0	0 ± 0	0 ± 0	0	0	0
Peptostreptococcaceae [XI][G-1] [Eubacterium] sulci	0.145326	0.0159726	0.145224	0.446116	0.781213	0.559714	0.0165804	0.141438	0.00669079	0.5301	0.205514	0.543836	0.686505	1	0.838473	0.161978	0.537746	0.109214		2.71043					2.95787		2.54539	-	0.0169154	-	-	-	-	0.017732	-	0.00781984	0.06 ± 0.07	0.14 ± 0.14	0.16 ± 0.17	0.12 ± 0.13	0.08 ± 0.08	0.07 ± 0.08	0.04 ± 0.06	0.24 ± 0.23	0.09 ± 0.07	0.11 ± 0.05	0.863636	0.8125	1
Peptostreptococcaceae [XI][G-1] bacterium HMT 383	NA	0.170697	NA	NA	NA	NA	NA	NA	NA	NA	0.508935	NA	NA	NA	NA	NA	NA	NA										-	-	-	-	-	-	-	-	-	0 ± 0	0 ± 0	0 ± 0	0 ± 0	0 ± 0	0 ± 0	0 ± 0	0 ± 0	0 ± 0	0 ± 0	0	0	0.125
Peptostreptococcaceae [XI][G-2] bacterium HMT 091	0.170697	0.421053	0.421053	NA	NA	NA	0.352941	0.352941	0.352941	0.5301	0.745534	0.716528	NA	NA	NA	0.60211	0.714257	0.628003										-	-	-	-	-	-	-	-	-	0 ± 0	0 ± 0	0 ± 0.01	0 ± 0	0 ± 0	0 ± 0	0 ± 0	0 ± 0	0 ± 0	0 ± 0	0	0.125	0.0625
Peptostreptococcaceae [XI][G-4] bacterium HMT 369	0.00412302	0.140937	0.124983	0.536765	1	1	0.0419829	1	1	0.118684	0.508935	0.543836	0.779748	1	1	0.242356	1	1	2.16807						2.90932			0.00445763	-	-	-	-	-	0.0348827	-	-	0 ± 0	0.01 ± 0.01	0 ± 0.01	0 ± 0.01	0 ± 0	0 ± 0	0 ± 0.01	0 ± 0	0 ± 0	0 ± 0	0.0454545	0.4375	0.25
Peptostreptococcaceae [XI][G-5] [Eubacterium] saphenum	0.0663822	0.0246562	0.421053	0.352941	NA	0.117647	0.117647	0.0367647	0.117647	0.338633	0.237933	0.716528	0.64042	NA	0.467582	0.372101	0.405382	0.396616	2.17132	2.09753						2.76303		0.0369658	0.0145966	-	-	-	-	-	0.0156653	-	0 ± 0	0.02 ± 0.05	0.01 ± 0.03	0.02 ± 0.07	0.01 ± 0.03	0 ± 0	0 ± 0.01	0.01 ± 0.02	0.01 ± 0.04	0 ± 0.01	0	0.1875	0.25
Peptostreptococcaceae [XI][G-6] [Eubacterium] minutum	NA	NA	NA	NA	NA	NA	0.352941	NA	NA	NA	NA	NA	NA	NA	NA	0.60211	NA	NA										-	-	-	-	-	-	-	-	-	0 ± 0	0 ± 0	0 ± 0	0 ± 0	0 ± 0	0 ± 0	0 ± 0	0 ± 0	0 ± 0	0 ± 0	0	0	0
Peptostreptococcaceae [XI][G-6] [Eubacterium] nodatum	0.000649156	0.000389615	0.0771205	0.375	1	0.455882	0.0263283	0.764706	0.0367647	0.0413735	0.0214845	0.511133	0.65356	1	0.806236	0.208981	1	0.24	2.37604	2.23427					2.52152			0.000989977	0.000387753	-	-	-	-	0.0224444	-	-	0 ± 0	0.05 ± 0.09	0.01 ± 0.02	0.01 ± 0.03	0.01 ± 0.03	0 ± 0	0.01 ± 0.02	0.01 ± 0.02	0 ± 0.01	0.01 ± 0.03	0.0454545	0.5	0.5625
Peptostreptococcaceae [XI][G-7] [Eubacterium] yurii	0.658672	0.909953	0.605343	0.0661857	0.749286	0.132029	0.041923	0.772078	0.806836	0.864641	1	0.876841	0.37141	1	0.483478	0.242356	1	0.973856							2.7721			-	-	-	-	-	-	0.0397627	-	-	0.01 ± 0.02	0 ± 0.01	0 ± 0.01	0.01 ± 0.01	0.02 ± 0.02	0.01 ± 0.04	0.01 ± 0.02	0.01 ± 0.01	0.02 ± 0.05	0.01 ± 0.02	0.227273	0.3125	0.1875
Peptostreptococcaceae [XI][G-7] bacterium HMT 081	0.0663822	0.170697	0.170697	NA	NA	0.352941	0.117647	NA	NA	0.338633	0.508935	0.543836	NA	NA	0.687875	0.372101	NA	NA	2.5325									0.0369185	-	-	-	-	-	-	-	-	0 ± 0	0 ± 0.01	0 ± 0.02	0 ± 0	0 ± 0	0 ± 0	0 ± 0	0 ± 0	0 ± 0	0 ± 0	0	0.1875	0.125
Peptostreptococcaceae [XI][G-7] bacterium HMT 922	0.1183	0.0743266	0.0946469	0.144563	0.0873988	0.432771	0.0470793	0.060743	0.0264053	0.502697	0.409858	0.540044	0.433689	0.538235	0.78723	0.263782	0.465155	0.210015							2.43536		2.35015	-	-	-	-	-	-	0.0434242	-	0.0225208	0.02 ± 0.04	0 ± 0.01	0 ± 0.02	0 ± 0	0 ± 0.01	0 ± 0.01	0.01 ± 0.03	0 ± 0.01	0 ± 0	0 ± 0	0.454545	0.25	0.1875
Peptostreptococcaceae [XI][G-9] [Eubacterium] brachy	0.0117752	0.527074	0.0261128	0.233136	0.847099	0.446533	0.329175	0.189424	0.706328	0.149407	0.817071	0.349371	0.565954	1	0.804602	0.60211	0.643705	0.919926	2.42803		2.4248							0.012541	-	0.026432	-	-	-	-	-	-	0.02 ± 0.03	0.07 ± 0.08	0.03 ± 0.06	0.03 ± 0.03	0.03 ± 0.04	0.01 ± 0.01	0.02 ± 0.02	0.03 ± 0.04	0.04 ± 0.07	0.02 ± 0.03	0.318182	0.6875	0.4375
Peptostreptococcus stomatis	0.314207	0.105341	0.313763	0.586544	0.661982	0.908052	0.142676	0.586173	0.611645	0.692589	0.484066	0.714303	0.81198	1	1	0.431424	0.881335	0.86176										-	-	-	-	-	-	-	-	-	0.09 ± 0.1	0.14 ± 0.14	0.18 ± 0.26	0.12 ± 0.13	0.11 ± 0.21	0.07 ± 0.07	0.07 ± 0.07	0.14 ± 0.17	0.07 ± 0.04	0.12 ± 0.14	0.909091	0.8125	0.9375
Porphyromonas catoniae	0.430726	0.957497	0.86012	0.292131	0.932979	0.758538	0.918883	0.242054	0.189731	0.702763	1	1	0.64042	1	0.995739	1	0.714257	0.536628										-	-	-	-	-	-	-	-	-	0.05 ± 0.08	0.04 ± 0.04	0.03 ± 0.06	0.03 ± 0.05	0.04 ± 0.03	0.02 ± 0.03	0.02 ± 0.02	0.04 ± 0.08	0.08 ± 0.1	0.06 ± 0.05	0.545455	0.8125	0.625
Porphyromonas endodontalis	0.0118636	0.144461	0.0830896	0.0449419	0.692394	0.130431	0.792156	0.134509	0.58157	0.149407	0.508935	0.528504	0.367185	1	0.483478	0.992801	0.528158	0.828733	2.93132			2.43474						0.0126705	-	-	0.0451185	-	-	-	-	-	0.05 ± 0.15	0.22 ± 0.35	0.08 ± 0.12	0.07 ± 0.09	0.09 ± 0.11	0.02 ± 0.04	0.07 ± 0.1	0.08 ± 0.13	0.06 ± 0.09	0.05 ± 0.11	0.454545	0.75	0.625
Porphyromonas gingivalis	0.000923975	0.00191218	0.00150665	1	0.571632	0.976068	0.0682051	0.38632	0.118252	0.0413735	0.0527215	0.100326	1	0.929855	1	0.311391	0.755788	0.396616	3.3585	3.00591	2.97122							0.00123582	0.00247603	0.001975	-	-	-	-	-	-	0.01 ± 0.02	0.42 ± 0.72	0.18 ± 0.47	0.17 ± 0.45	0.01 ± 0.02	0 ± 0.01	0.02 ± 0.07	0.09 ± 0.17	0.06 ± 0.12	0.07 ± 0.21	0.181818	0.625	0.625
Porphyromonas pasteri	0.425007	0.109367	0.294369	0.817493	0.470844	0.120177	0.296281	0.992649	0.631431	0.696251	0.485239	0.701406	0.9659	0.897547	0.467582	0.60211	1	0.875233										-	-	-	-	-	-	-	-	-	2 ± 1.71	1.74 ± 1.72	1.21 ± 1.23	1.5 ± 1.54	2.02 ± 1.97	1.66 ± 1.4	1.65 ± 2.77	1.39 ± 1.17	2.18 ± 1.85	2.37 ± 1.82	1	0.9375	0.9375
Porphyromonas sp. HMT 275	0.701535	0.733617	0.83782	0.680962	0.560059	0.316537	0.180663	0.672326	0.624129	0.889752	0.94392	1	0.88958	0.9192	0.687875	0.471457	0.956197	0.874097										-	-	-	-	-	-	-	-	-	0.17 ± 0.38	0.1 ± 0.15	0.08 ± 0.17	0.1 ± 0.19	0.1 ± 0.15	0.1 ± 0.19	0.06 ± 0.16	0.14 ± 0.32	0.07 ± 0.15	0.06 ± 0.11	0.636364	0.625	0.5625
Porphyromonas sp. HMT 277	NA	0.421053	0.421053	NA	NA	0.352941	NA	NA	NA	NA	0.745534	0.716528	NA	NA	0.687875	NA	NA	NA										-	-	-	-	-	-	-	-	-	0 ± 0	0 ± 0	0 ± 0	0 ± 0	0 ± 0	0 ± 0	0 ± 0	0 ± 0	0 ± 0	0 ± 0	0	0	0.0625
Porphyromonas sp. HMT 278	1	1	1	1	1	1	1	1	1	1	1	1	1	1	1	1	1	1										-	-	-	-	-	-	-	-	-	0 ± 0	0 ± 0	0 ± 0	0 ± 0	0 ± 0	0 ± 0	0 ± 0	0 ± 0	0 ± 0	0 ± 0	0.0454545	0	0
Porphyromonas sp. HMT 284	0.00786857	0.0114329	0.00997916	0.0846855	0.506234	0.360294	0.0850155	0.00411518	0.0343708	0.135896	0.152176	0.202358	0.37141	0.913352	0.698641	0.352075	0.197529	0.24	2.95127	3.08057	3.1717					3.3202	3.03972	0.00866278	0.0122393	0.0107965	-	-	-	-	0.00504316	0.034763	0.06 ± 0.11	0.25 ± 0.3	0.28 ± 0.44	0.34 ± 0.55	0.26 ± 0.37	0.17 ± 0.28	0.14 ± 0.33	0.19 ± 0.21	0.46 ± 0.63	0.33 ± 0.62	0.454545	0.8125	0.75
Porphyromonas sp. HMT 285	1	0.495719	0.916325	0.294118	0.294118	0.90038	1	0.90038	1	1	0.793109	1	0.64042	0.7695	1	1	1	1										-	-	-	-	-	-	-	-	-	0 ± 0.01	0.01 ± 0.03	0.01 ± 0.04	0 ± 0.02	0 ± 0	0 ± 0	0 ± 0	0.01 ± 0.02	0 ± 0.01	0.01 ± 0.02	0.136364	0.125	0.1875
Porphyromonas sp. HMT 930	0.309851	0.283114	0.308733	0.709399	0.335978	0.193303	0.874643	0.458115	0.136622	0.692589	0.691659	0.714303	0.902018	0.7695	0.612788	1	0.818215	0.431499										-	-	-	-	-	-	-	-	-	0.01 ± 0.01	0.03 ± 0.08	0 ± 0.01	0 ± 0.01	0.01 ± 0.03	0 ± 0.01	0 ± 0	0.02 ± 0.05	0 ± 0.01	0 ± 0	0.227273	0.375	0.125
Porphyromonas uenonis	NA	NA	NA	0.352941	0.117647	0.117647	NA	NA	NA	NA	NA	NA	0.64042	0.538235	0.467582	NA	NA	NA										-	-	-	-	-	-	-	-	-	0 ± 0	0 ± 0	0 ± 0	0 ± 0	0 ± 0	0 ± 0	0 ± 0.01	0 ± 0	0 ± 0	0 ± 0	0	0	0
Prevotella aurantiaca	0.543024	0.731086	0.0994675	0.688941	0.908055	0.575232	0.426638	0.769287	0.742211	0.79516	0.94392	0.542993	0.891259	1	0.848412	0.685862	1	0.950241										-	-	-	-	-	-	-	-	-	0.19 ± 0.18	0.17 ± 0.22	0.27 ± 0.33	0.36 ± 0.44	0.21 ± 0.18	0.28 ± 0.33	0.33 ± 0.44	0.25 ± 0.39	0.3 ± 0.33	0.38 ± 0.47	0.954545	1	1
Prevotella baroniae	0.695423	0.333877	0.389451	0.0747399	0.963472	0.0711411	0.59064	0.540257	0.265957	0.8897	0.745534	0.716528	0.37141	1	0.464823	0.855642	0.844028	0.628003										-	-	-	-	-	-	-	-	-	0.02 ± 0.11	0.01 ± 0.04	0.01 ± 0.02	0.01 ± 0.03	0.02 ± 0.03	0 ± 0.01	0.02 ± 0.03	0 ± 0.01	0.01 ± 0.02	0.02 ± 0.05	0.136364	0.1875	0.25
Prevotella bivia	0.421053	NA	NA	NA	NA	NA	NA	NA	NA	0.692589	NA	NA	NA	NA	NA	NA	NA	NA										-	-	-	-	-	-	-	-	-	0 ± 0	0 ± 0	0 ± 0	0 ± 0	0 ± 0	0 ± 0	0 ± 0	0 ± 0	0 ± 0	0 ± 0	0	0.0625	0
Prevotella buccae	1	1	1	0.780835	1	0.515066	0.641023	0.294118	1	1	1	1	0.948065	1	0.827153	0.890242	0.714257	1										-	-	-	-	-	-	-	-	-	0 ± 0	0 ± 0.01	0 ± 0	0 ± 0.01	0 ± 0.01	0 ± 0	0.01 ± 0.02	0 ± 0	0 ± 0	0 ± 0	0.136364	0.125	0.1875
Prevotella dentalis	0.0246562	0.421053	0.0663822	0.117647	0.117647	0.117647	0.117647	0.352941	0.117647	0.211414	0.745534	0.474838	0.37141	0.538235	0.467582	0.372101	0.714257	0.396616	2.33482		2.85577							0.0145775	-	0.0369185	-	-	-	-	-	-	0 ± 0	0 ± 0.01	0 ± 0.01	0 ± 0.01	0 ± 0.01	0 ± 0	0 ± 0.01	0.01 ± 0.04	0 ± 0.01	0 ± 0.01	0	0.25	0.0625
Prevotella denticola	0.000457369	0.00658022	0.11281	2.67127e-05	0.0502645	0.00104705	1.33946e-05	0.000212698	7.93283e-05	0.0413735	0.110433	0.543836	0.0102577	0.525994	0.08022	0.00501788	0.030848	0.00751368	2.62746	2.50182		2.85998	2.60419	3.03597	2.62791	2.8277	2.57119	0.000668562	0.00746177	-	9.32785e-05	0.0489316	0.00166069	6.08586e-05	0.000411692	0.000169188	0.01 ± 0.01	0.08 ± 0.18	0.06 ± 0.08	0.09 ± 0.2	0.13 ± 0.2	0.06 ± 0.13	0.19 ± 0.33	0.07 ± 0.08	0.14 ± 0.24	0.06 ± 0.06	0.318182	0.8125	0.6875
Prevotella enoeca	0.0663822	0.421053	0.170697	0.117647	0.0367647	0.117647	0.0028463	0.352941	0.0106736	0.338633	0.745534	0.543836	0.37141	0.479838	0.467582	0.0585537	0.714257	0.134267	2.20019				2.85126		2.45088		2.89801	0.0369185	-	-	-	0.0156325	-	0.00129095	-	0.0045087	0 ± 0	0 ± 0.01	0 ± 0	0 ± 0.01	0 ± 0	0.01 ± 0.02	0 ± 0	0.01 ± 0.02	0 ± 0.02	0 ± 0	0	0.1875	0.0625
Prevotella histicola	0.0318163	0.000825586	0.00891741	0.00793828	0.0581136	0.00543435	0.000451371	0.0341178	5.37062e-05	0.246251	0.0274941	0.197064	0.189002	0.535005	0.274236	0.0171972	0.405382	0.00678488	3.00758	3.97272	3.82462	3.574		3.8737	4.13749	3.7826	4.12234	0.032318	0.00117683	0.00977113	0.00904902	-	0.00638665	0.000794172	0.0345215	0.000159263	0.19 ± 0.32	0.37 ± 0.38	2.04 ± 2.66	1.62 ± 2.87	1.01 ± 1.51	0.53 ± 0.69	1.52 ± 2.14	2.99 ± 3.69	1.51 ± 1.91	2.7 ± 1.87	0.545455	0.9375	0.875
Prevotella intermedia	0.477199	0.129836	0.0556187	0.491935	0.845588	0.800759	0.0201204	0.125802	0.00896421	0.740887	0.506228	0.474838	0.729356	1	1	0.178276	0.519439	0.130671			2.66235				2.84077		2.32958	-	-	0.0464774	-	-	-	0.0265214	-	0.0102224	0.03 ± 0.13	0.09 ± 0.27	0.02 ± 0.05	0.03 ± 0.06	0.07 ± 0.24	0 ± 0.01	0 ± 0	0.13 ± 0.38	0.06 ± 0.12	0.06 ± 0.1	0.0909091	0.1875	0.3125
Prevotella loescheii	0.870905	0.920868	0.516126	0.20841	0.600014	0.840965	0.496285	0.946105	0.404934	1	1	0.814052	0.533529	0.963181	1	0.768636	1	0.673113										-	-	-	-	-	-	-	-	-	0.03 ± 0.05	0.02 ± 0.04	0.02 ± 0.03	0.03 ± 0.05	0.03 ± 0.04	0.01 ± 0.02	0.03 ± 0.03	0.03 ± 0.04	0.03 ± 0.06	0.03 ± 0.04	0.5	0.5625	0.625
Prevotella maculosa	0.729198	0.944793	0.687905	0.190211	0.962657	0.634646	0.472479	0.0645263	0.0549325	0.906108	1	0.936517	0.510778	1	0.891415	0.737765	0.465155	0.298639										-	-	-	-	-	-	-	-	-	0.02 ± 0.04	0.02 ± 0.03	0.02 ± 0.03	0.02 ± 0.03	0.02 ± 0.03	0.01 ± 0.01	0.01 ± 0.02	0.02 ± 0.04	0.11 ± 0.34	0.03 ± 0.03	0.454545	0.5	0.4375
Prevotella marshii	0.0663822	0.170697	0.170697	0.117647	0.352941	NA	0.352941	0.352941	0.117647	0.338633	0.508935	0.543836	0.37141	0.7695	NA	0.60211	0.714257	0.396616	2.50097									0.0367769	-	-	-	-	-	-	-	-	0 ± 0	0 ± 0	0 ± 0	0 ± 0.01	0 ± 0	0 ± 0.01	0 ± 0	0 ± 0	0.01 ± 0.02	0 ± 0.01	0	0.1875	0.125
Prevotella melaninogenica	0.0411912	0.000761581	0.000772252	0.418063	0.30521	0.482417	0.0329752	0.047611	0.00741946	0.290716	0.0274941	0.0754485	0.67252	0.7695	0.827153	0.232375	0.465155	0.112479	3.93877	4.28948	4.26539				4.2776	3.98689	4.02547	0.0413364	0.00114365	0.00114436	-	-	-	0.0334721	0.0474553	0.00851495	2.18 ± 2.48	4.1 ± 4.06	6.02 ± 5.14	5.72 ± 3.52	3.06 ± 3.68	2.84 ± 2.28	2.46 ± 2.05	6.25 ± 6.93	4.12 ± 3.42	4.23 ± 2.45	1	1	1
Prevotella micans	0.704295	0.792083	1	0.309861	0.721891	0.676526	0.64168	0.760682	0.699537	0.889752	0.970616	1	0.64042	1	0.935872	0.890242	1	0.916316										-	-	-	-	-	-	-	-	-	0.01 ± 0.01	0.01 ± 0.02	0 ± 0.01	0.01 ± 0.02	0.01 ± 0.01	0.01 ± 0.01	0.01 ± 0.01	0.01 ± 0.03	0.01 ± 0.03	0.01 ± 0.01	0.227273	0.3125	0.1875
Prevotella multiformis	0.170697	0.170697	0.170697	0.0367647	0.117647	0.117647	0.352941	0.117647	0.117647	0.5301	0.508935	0.543836	0.332088	0.538235	0.467582	0.60211	0.497722	0.396616				2.72478						-	-	-	0.0156653	-	-	-	-	-	0 ± 0	0 ± 0.01	0 ± 0.01	0 ± 0.01	0.07 ± 0.19	0.03 ± 0.07	0.01 ± 0.03	0 ± 0.01	0.01 ± 0.01	0 ± 0.01	0	0.125	0.125
Prevotella multisaccharivorax	0.421053	0.421053	0.421053	0.0106736	0.117647	0.0367647	0.352941	0.0367647	0.117647	0.692589	0.745534	0.716528	0.189002	0.538235	0.406962	0.60211	0.405382	0.396616				2.33244		2.60887		3.08197		-	-	-	0.00459775	-	0.0156653	-	0.0156653	-	0 ± 0	0 ± 0	0 ± 0	0 ± 0	0.01 ± 0.03	0.05 ± 0.15	0.01 ± 0.03	0 ± 0	0.03 ± 0.07	0 ± 0.01	0	0.0625	0.0625
Prevotella nanceiensis	0.970848	0.573212	0.912708	0.111268	0.662706	0.220051	0.824251	0.397095	0.0957336	1	0.844766	1	0.37141	1	0.656714	1	0.76647	0.396616										-	-	-	-	-	-	-	-	-	0.39 ± 0.65	0.38 ± 0.41	0.31 ± 0.41	0.35 ± 0.41	0.16 ± 0.18	0.21 ± 0.17	0.2 ± 0.24	0.29 ± 0.28	0.63 ± 0.98	0.58 ± 0.51	0.954545	0.8125	0.875
Prevotella nigrescens	0.0405698	0.0776738	0.0489549	0.641023	0.110122	0.890417	0.353996	0.0228723	0.309977	0.290716	0.416418	0.472098	0.853868	0.538235	1	0.60211	0.381868	0.628003	2.24849		2.86585					2.85481		0.0352118	-	0.0420266	-	-	-	-	0.0187396	-	0 ± 0.01	0.01 ± 0.01	0.01 ± 0.01	0.01 ± 0.01	0 ± 0	0.01 ± 0.01	0 ± 0.01	0 ± 0	0.01 ± 0.01	0 ± 0.01	0.136364	0.4375	0.375
Prevotella oralis	0.421053	0.0087022	0.0246562	NA	0.117647	0.117647	0.117647	0.117647	0.352941	0.692589	0.124796	0.342271	NA	0.538235	0.467582	0.372101	0.497722	0.628003		2.59846	2.70986							-	0.00560959	0.0145966	-	-	-	-	-	-	0 ± 0	0 ± 0.01	0 ± 0.01	0.01 ± 0.02	0 ± 0	0 ± 0.01	0.01 ± 0.03	0 ± 0	0 ± 0.01	0 ± 0	0	0.0625	0.3125
Prevotella oris	0.000681955	0.000374348	0.00177389	0.0131731	0.0342659	0.0497414	0.00186635	0.000897438	0.00128602	0.0413735	0.0214845	0.100326	0.217472	0.479838	0.459015	0.0507915	0.086154	0.0304626	2.89097	2.63532	2.70734	2.8845	2.62326	2.97958	2.71912	3.21939	2.86111	0.00103229	0.000627228	0.00233198	0.0143309	0.0348359	0.0496587	0.00259625	0.00141607	0.00189648	0.09 ± 0.28	0.24 ± 0.27	0.16 ± 0.12	0.2 ± 0.25	0.23 ± 0.23	0.1 ± 0.09	0.24 ± 0.35	0.16 ± 0.17	0.46 ± 1.06	0.21 ± 0.18	0.681818	1	1
Prevotella oulorum	0.131166	0.317845	0.290962	0.00371265	0.0569662	0.0382816	0.109728	0.0853292	0.0734355	0.508269	0.725966	0.701406	0.128847	0.535005	0.406962	0.372101	0.497722	0.339415				2.29153		2.50222				-	-	-	0.00484001	-	0.0370599	-	-	-	0.03 ± 0.12	0.03 ± 0.05	0.03 ± 0.05	0.02 ± 0.04	0.06 ± 0.08	0.02 ± 0.01	0.06 ± 0.08	0.03 ± 0.06	0.09 ± 0.2	0.02 ± 0.02	0.363636	0.625	0.5
Prevotella pallens	0.260351	0.0843016	0.0374641	0.538107	0.270036	0.586435	0.203945	0.524749	0.12732	0.688543	0.417238	0.42336	0.779748	0.7695	0.858307	0.514589	0.844028	0.415984			3.27878							-	-	0.0378234	-	-	-	-	-	-	0.23 ± 0.24	0.3 ± 0.27	0.42 ± 0.4	0.6 ± 0.69	0.27 ± 0.23	0.41 ± 0.44	0.25 ± 0.25	0.54 ± 0.7	0.31 ± 0.34	0.42 ± 0.4	0.727273	1	1
Prevotella pleuritidis	0.406594	0.712626	0.964435	0.421332	0.492304	0.499238	0.303461	0.207665	0.666927	0.692589	0.929303	1	0.67252	0.913352	0.827153	0.60211	0.687443	0.902733										-	-	-	-	-	-	-	-	-	0.01 ± 0.03	0.01 ± 0.03	0.02 ± 0.03	0.01 ± 0.03	0.05 ± 0.14	0 ± 0	0.03 ± 0.07	0.03 ± 0.06	0.01 ± 0.02	0.01 ± 0.02	0.272727	0.125	0.1875
Prevotella saccharolytica	0.895042	0.605118	0.896323	0.353565	0.723213	0.55933	0.880455	0.919526	0.671067	1	0.856917	1	0.64042	1	0.838473	1	1	0.905105										-	-	-	-	-	-	-	-	-	0.01 ± 0.01	0.01 ± 0.01	0 ± 0.01	0.01 ± 0.02	0.01 ± 0.02	0.01 ± 0.02	0 ± 0.01	0.01 ± 0.01	0.04 ± 0.12	0.01 ± 0.02	0.318182	0.3125	0.25
Prevotella salivae	0.0204517	9.31403e-05	0.000145393	0.0211639	0.0224863	0.00423272	0.000123218	0.000241466	8.06231e-06	0.211414	0.00898804	0.02813	0.280717	0.458864	0.26931	0.00839582	0.030848	0.00152737	2.6382	3.29047	3.12829	3.06067	2.96404	2.98953	3.41245	3.32507	3.55	0.0213099	0.000209327	0.00029608	0.0222049	0.0234798	0.0052278	0.000309079	0.000510793	5.03054e-05	0.09 ± 0.13	0.18 ± 0.19	0.52 ± 0.61	0.36 ± 0.29	0.3 ± 0.27	0.25 ± 0.28	0.26 ± 0.25	0.62 ± 0.5	0.53 ± 0.68	0.75 ± 0.48	0.772727	1	1
Prevotella scopos	0.893739	0.0904184	0.810515	0.806415	0.983905	0.518679	0.453432	0.62036	0.811527	1	0.425628	1	0.95871	1	0.827153	0.714779	0.905772	0.976409										-	-	-	-	-	-	-	-	-	0.01 ± 0.02	0.01 ± 0.01	0.01 ± 0.01	0 ± 0.01	0.01 ± 0.01	0.01 ± 0.01	0.01 ± 0.01	0.01 ± 0.02	0.01 ± 0.02	0.01 ± 0.01	0.318182	0.3125	0.6875
Prevotella shahii	0.297412	0.278261	0.294663	0.0928828	0.0228639	0.0281591	0.0627266	0.168954	0.363275	0.692589	0.691561	0.701406	0.37141	0.458864	0.406962	0.30314	0.618341	0.637412					2.77716	2.7413				-	-	-	-	0.023645	0.0287653	-	-	-	0.11 ± 0.15	0.06 ± 0.14	0.07 ± 0.12	0.07 ± 0.12	0.03 ± 0.04	0.02 ± 0.04	0.02 ± 0.05	0.05 ± 0.12	0.05 ± 0.08	0.11 ± 0.25	0.681818	0.625	0.5
Prevotella sp. HMT 300	0.13036	0.158759	0.167599	0.000994832	0.0418743	0.0327642	0.190731	0.0243669	0.126295	0.508269	0.508935	0.543836	0.0545736	0.479838	0.406962	0.491004	0.389871	0.415984				2.66683	2.84547	2.70339		2.62637		-	-	-	0.00153819	0.0407666	0.0332782	-	0.0239844	-	0.01 ± 0.02	0.02 ± 0.03	0.03 ± 0.04	0.02 ± 0.05	0.08 ± 0.13	0.02 ± 0.02	0.04 ± 0.06	0.02 ± 0.02	0.03 ± 0.04	0.01 ± 0.02	0.318182	0.5625	0.5
Prevotella sp. HMT 301	0.812233	1	1	1	0.529412	0.601518	1	1	0.601518	0.959912	1	1	1	0.913352	0.863834	1	1	0.85384										-	-	-	-	-	-	-	-	-	0 ± 0	0 ± 0.01	0 ± 0	0 ± 0	0 ± 0	0 ± 0	0 ± 0	0 ± 0.01	0 ± 0	0 ± 0	0.0909091	0.125	0.0625
Prevotella sp. HMT 304	0.421053	0.421053	0.421053	NA	0.352941	NA	0.117647	0.117647	0.117647	0.692589	0.745534	0.716528	NA	0.7695	NA	0.372101	0.497722	0.396616										-	-	-	-	-	-	-	-	-	0 ± 0	0.02 ± 0.06	0.01 ± 0.02	0.01 ± 0.02	0 ± 0	0 ± 0.01	0 ± 0	0.03 ± 0.09	0.03 ± 0.07	0.05 ± 0.13	0	0.0625	0.0625
Prevotella sp. HMT 305	0.0308617	0.003175	0.00891139	0.0861251	0.845588	0.0120232	0.00108383	0.191414	0.0861251	0.246251	0.068086	0.197064	0.37141	1	0.384547	0.0344114	0.644762	0.383078	2.439	2.41922	2.60229			2.95934	2.63476			0.034196	0.00348793	0.0104808	-	-	0.0189583	0.00133791	-	-	0 ± 0	0.01 ± 0.01	0.04 ± 0.07	0.01 ± 0.03	0.01 ± 0.02	0 ± 0	0.02 ± 0.03	0.02 ± 0.03	0.01 ± 0.02	0.02 ± 0.04	0.0909091	0.375	0.5
Prevotella sp. HMT 306	0.00644977	5.82187e-05	0.0018111	0.019429	0.0153132	0.0151044	0.0113237	0.113522	0.0254357	0.135896	0.00898804	0.100326	0.275911	0.458864	0.384547	0.134541	0.497722	0.210015	2.8451	3.17767	3.19405	3.18519	3.27399	3.25422	3.51201		3.52056	0.0072052	0.000129429	0.0022884	0.0203236	0.0164109	0.016381	0.0124613	-	0.026358	0.05 ± 0.13	0.18 ± 0.23	0.4 ± 0.72	0.39 ± 0.57	0.35 ± 0.56	0.38 ± 0.99	0.33 ± 0.53	0.67 ± 0.86	0.5 ± 1.02	0.67 ± 0.95	0.318182	0.6875	0.875
Prevotella sp. HMT 309	0.0780443	0.0695823	0.210158	0.393157	0.976068	0.275778	0.00374633	0.0512687	0.000283705	0.383559	0.389258	0.595192	0.65356	1	0.687875	0.0713676	0.465155	0.0134405							2.50958	2.69496	2.4246	-	-	-	-	-	-	0.00409809	0.0462191	0.000594149	0.01 ± 0.02	0.01 ± 0.02	0.02 ± 0.03	0.02 ± 0.04	0.03 ± 0.08	0.02 ± 0.05	0.02 ± 0.04	0.06 ± 0.1	0.03 ± 0.04	0.04 ± 0.04	0.181818	0.5	0.5
Prevotella sp. HMT 313	0.144746	0.00731498	0.015894	0.150603	0.0993356	0.236535	0.00245259	0.138625	0.00040468	0.5301	0.117649	0.280313	0.441462	0.538235	0.684517	0.0584023	0.532321	0.0153374		3.56093	3.17793				3.97025		4.00197	-	0.00821912	0.0168125	-	-	-	0.00325324	-	0.000747932	0.23 ± 0.38	0.25 ± 0.27	1.12 ± 2.02	0.53 ± 0.55	0.38 ± 0.47	0.37 ± 0.5	0.53 ± 0.68	1.91 ± 2.68	1.31 ± 1.58	2.13 ± 1.78	0.727273	0.9375	0.9375
Prevotella sp. HMT 315	0.559312	0.509377	0.370327	0.858118	0.571632	0.784614	0.571632	0.606834	0.784614	0.79516	0.805817	0.716528	1	0.929855	1	0.832677	0.896248	0.965482										-	-	-	-	-	-	-	-	-	0 ± 0.01	0 ± 0	0.01 ± 0.02	0.01 ± 0.01	0 ± 0.01	0 ± 0.01	0 ± 0	0 ± 0.01	0.01 ± 0.01	0 ± 0	0.181818	0.125	0.25
Prevotella sp. HMT 317	0.286023	0.120533	0.144859	0.0320983	0.330628	0.286194	0.385102	0.506619	0.368561	0.692589	0.500275	0.543836	0.32146	0.7695	0.687875	0.640716	0.844028	0.639139				2.51905						-	-	-	0.0326561	-	-	-	-	-	0.03 ± 0.04	0.06 ± 0.1	0.05 ± 0.05	0.06 ± 0.08	0.09 ± 0.13	0.04 ± 0.04	0.02 ± 0.05	0.06 ± 0.06	0.07 ± 0.14	0.04 ± 0.04	0.681818	0.8125	0.875
Prevotella sp. HMT 376	0.421053	0.421053	NA	0.352941	NA	0.352941	0.352941	0.352941	0.352941	0.692589	0.745534	NA	0.64042	NA	0.687875	0.60211	0.714257	0.628003										-	-	-	-	-	-	-	-	-	0 ± 0	0 ± 0	0 ± 0	0 ± 0	0 ± 0.01	0 ± 0	0 ± 0	0 ± 0	0 ± 0.02	0 ± 0.01	0	0.0625	0.0625
Prevotella sp. HMT 443	0.684685	0.749603	0.786698	0.382353	0.382353	0.634725	0.508539	0.634725	0.856409	0.884384	0.947668	0.994264	0.65356	0.80095	0.891415	0.784426	0.912863	0.998705										-	-	-	-	-	-	-	-	-	0.01 ± 0.02	0.03 ± 0.06	0.02 ± 0.06	0.01 ± 0.04	0 ± 0	0 ± 0	0.01 ± 0.05	0 ± 0.01	0.01 ± 0.02	0.01 ± 0.04	0.181818	0.1875	0.1875
Prevotella sp. HMT 472	0.191832	0.12638	0.630537	0.776067	0.0801431	0.419368	0.170451	0.0767067	0.67863	0.581267	0.502913	0.894708	0.948065	0.538235	0.777664	0.457338	0.482875	0.905636										-	-	-	-	-	-	-	-	-	0.01 ± 0.02	0.02 ± 0.04	0.01 ± 0.01	0.01 ± 0.02	0 ± 0.01	0.02 ± 0.04	0 ± 0.01	0.02 ± 0.04	0.01 ± 0.02	0.01 ± 0.01	0.181818	0.375	0.4375
Prevotella sp. HMT 475	0.153056	0.371443	0.406594	0.603416	0.317559	0.317559	0.651849	0.333753	0.0691209	0.5301	0.745534	0.716528	0.827541	0.7695	0.687875	0.890995	0.714257	0.331605										-	-	-	-	-	-	-	-	-	0.01 ± 0.02	0 ± 0	0 ± 0.01	0 ± 0.01	0 ± 0.01	0 ± 0.01	0 ± 0.01	0 ± 0.01	0 ± 0.01	0 ± 0	0.272727	0.0625	0.125
Prevotella sp. HMT 515	0.749644	1	1	0.455882	1	0.764706	0.764706	1	1	0.915475	1	1	0.686505	1	0.995739	0.983778	1	1										-	-	-	-	-	-	-	-	-	0 ± 0	0 ± 0.01	0 ± 0	0 ± 0	0 ± 0.01	0 ± 0	0 ± 0.01	0 ± 0.01	0 ± 0	0 ± 0	0.0454545	0.0625	0.0625
Prevotella sp. HMT 526	0.140937	1	1	0.455882	1	0.0628558	0.536765	0.764706	1	0.526973	1	1	0.686505	1	0.459015	0.799207	1	1										-	-	-	-	-	-	-	-	-	0 ± 0.01	0 ± 0.01	0 ± 0	0 ± 0	0.01 ± 0.02	0 ± 0	0.02 ± 0.06	0 ± 0	0.01 ± 0.03	0 ± 0	0.0454545	0.25	0.0625
Prevotella sp. HMT 942	0.353248	0.457563	0.749644	1	0.764706	1	0.764706	0.764706	0.764706	0.692589	0.764586	0.963119	1	1	1	0.983778	1	0.950241										-	-	-	-	-	-	-	-	-	0 ± 0	0.02 ± 0.04	0.19 ± 0.75	0.31 ± 1.23	0 ± 0	0 ± 0.01	0 ± 0	0 ± 0.01	0 ± 0.01	0.03 ± 0.11	0.0454545	0.125	0.125
Prevotella veroralis	7.01222e-05	0.166979	0.0929845	0.00307976	0.963472	0.515066	0.00292473	0.0675424	0.0879354	0.0141296	0.508935	0.538567	0.128847	1	0.827153	0.0585537	0.465155	0.383078	2.56658			2.55115			2.64506			0.000162609	-	-	0.00515699	-	-	0.0048108	-	-	0.01 ± 0.04	0.08 ± 0.1	0.08 ± 0.22	0.02 ± 0.04	0.07 ± 0.09	0 ± 0.01	0.01 ± 0.03	0.09 ± 0.13	0.09 ± 0.27	0.01 ± 0.02	0.136364	0.75	0.3125
Propionibacteriaceae bacterium HMT 915	0.421053	NA	NA	NA	0.352941	NA	NA	NA	NA	0.692589	NA	NA	NA	0.7695	NA	NA	NA	NA										-	-	-	-	-	-	-	-	-	0 ± 0	0 ± 0	0 ± 0	0 ± 0	0 ± 0	0.01 ± 0.03	0 ± 0	0 ± 0	0 ± 0	0 ± 0	0	0.0625	0
Propionibacterium acidifaciens	1	0.561878	1	0.0628558	0.764706	1	1	0.536765	1	1	0.837575	1	0.37141	1	1	1	0.844028	1										-	-	-	-	-	-	-	-	-	0 ± 0	0 ± 0	0 ± 0	0 ± 0	0 ± 0.01	0 ± 0.01	0 ± 0	0 ± 0	0 ± 0	0 ± 0	0.0454545	0.0625	0.125
Pseudomonas fluorescens	NA	NA	NA	0.352941	0.352941	NA	NA	NA	NA	NA	NA	NA	0.64042	0.7695	NA	NA	NA	NA										-	-	-	-	-	-	-	-	-	0 ± 0	0 ± 0	0 ± 0	0 ± 0	0 ± 0	0 ± 0	0 ± 0	0 ± 0	0 ± 0	0 ± 0	0	0	0
Pseudomonas luteola	NA	NA	0.421053	NA	NA	NA	NA	NA	NA	NA	NA	0.716528	NA	NA	NA	NA	NA	NA										-	-	-	-	-	-	-	-	-	0 ± 0	0 ± 0	0 ± 0	0 ± 0	0 ± 0	0 ± 0	0 ± 0	0 ± 0	0 ± 0	0 ± 0	0	0	0
Pseudomonas otitidis	NA	0.421053	NA	NA	NA	NA	NA	0.352941	NA	NA	0.745534	NA	NA	NA	NA	NA	0.714257	NA										-	-	-	-	-	-	-	-	-	0 ± 0	0 ± 0	0 ± 0	0 ± 0	0 ± 0	0 ± 0	0 ± 0	0 ± 0	0 ± 0	0 ± 0	0	0	0.0625
Pseudomonas stutzeri	NA	0.421053	NA	NA	NA	NA	NA	NA	NA	NA	0.745534	NA	NA	NA	NA	NA	NA	NA										-	-	-	-	-	-	-	-	-	0 ± 0	0 ± 0	0 ± 0	0 ± 0	0 ± 0	0 ± 0	0 ± 0	0 ± 0	0 ± 0	0 ± 0	0	0	0.0625
Pseudoramibacter alactolyticus	0.0087022	0.421053	0.0663822	0.117647	NA	NA	NA	0.117647	0.352941	0.135896	0.745534	0.474838	0.37141	NA	NA	NA	0.497722	0.628003	2.20327		3.11566							0.00561716	-	0.0367769	-	-	-	-	-	-	0 ± 0	0.01 ± 0.01	0 ± 0	0 ± 0	0 ± 0.01	0 ± 0	0 ± 0	0 ± 0	0 ± 0	0 ± 0	0	0.3125	0.0625
Pyramidobacter piscolens	NA	NA	NA	NA	NA	0.352941	NA	NA	NA	NA	NA	NA	NA	NA	0.687875	NA	NA	NA										-	-	-	-	-	-	-	-	-	0 ± 0	0 ± 0	0 ± 0	0 ± 0	0 ± 0	0 ± 0	0 ± 0	0 ± 0	0 ± 0	0 ± 0	0	0	0
Rothia aeria	0.477992	0.00772518	0.0425057	0.0726381	0.010723	0.182152	0.00418294	0.00977659	0.000623459	0.740887	0.119277	0.445735	0.37141	0.458864	0.61037	0.0758906	0.291042	0.0182795		3.71404	3.60271		3.75917		3.73433	3.77963	3.81896	-	0.00849048	0.0428308	-	0.0116483	-	0.00522024	0.0110587	0.00104024	1.97 ± 1.66	2.09 ± 3.45	0.97 ± 1.34	1.07 ± 1.02	1.02 ± 0.74	0.79 ± 0.58	1.27 ± 1.17	0.81 ± 0.93	0.74 ± 0.43	0.54 ± 0.42	1	1	1
Rothia dentocariosa	0.514891	0.0177154	0.0218641	0.866015	0.35847	0.769486	0.0357814	0.922209	0.0991236	0.771379	0.209072	0.331374	1	0.776332	0.996419	0.232375	1	0.396616		3.08492	3.139				3.00533			-	0.0186463	0.0227162	-	-	-	0.0363299	-	-	0.4 ± 0.46	0.42 ± 0.76	0.15 ± 0.26	0.12 ± 0.1	0.42 ± 0.58	0.3 ± 0.44	0.51 ± 0.6	0.19 ± 0.35	0.25 ± 0.13	0.14 ± 0.12	1	0.9375	0.9375
Rothia mucilaginosa	0.656037	0.280918	0.629629	0.423031	0.136337	0.817493	0.245487	0.0628305	0.581644	0.863996	0.691561	0.894708	0.67252	0.601196	1	0.579038	0.465155	0.828733										-	-	-	-	-	-	-	-	-	4.86 ± 5.67	3.45 ± 1.18	4.9 ± 3.21	4.68 ± 3.05	4.76 ± 3.53	4.73 ± 1.82	5.02 ± 5.14	4.93 ± 3.04	5.41 ± 2.97	4.57 ± 3.06	1	1	1
Ruminococcaceae bacterium HMT 075	0.386984	0.662835	0.160597	0.524515	0.336682	0.140725	0.213617	0.47623	0.298886	0.692589	0.89461	0.543836	0.768755	0.7695	0.497751	0.531949	0.831239	0.628003										-	-	-	-	-	-	-	-	-	0.05 ± 0.05	0.09 ± 0.11	0.06 ± 0.06	0.1 ± 0.11	0.06 ± 0.06	0.08 ± 0.1	0.07 ± 0.04	0.1 ± 0.1	0.07 ± 0.07	0.11 ± 0.16	0.727273	0.8125	0.75
Ruminococcaceae bacterium HMT 085	0.550718	0.270466	0.706533	0.435084	0.686317	0.533407	0.0820113	0.466214	0.291401	0.79516	0.686841	0.943627	0.681928	1	0.827153	0.343366	0.823611	0.628003										-	-	-	-	-	-	-	-	-	0.04 ± 0.05	0.05 ± 0.05	0.06 ± 0.06	0.05 ± 0.05	0.05 ± 0.03	0.04 ± 0.04	0.07 ± 0.08	0.12 ± 0.11	0.06 ± 0.07	0.07 ± 0.07	0.727273	0.9375	0.875
Saccharibacteria (TM7) bacterium HMT 346	0.182352	0.823692	0.503997	0.223993	0.130452	0.370262	0.913412	0.183693	0.170099	0.556725	0.987407	0.799845	0.558527	0.589451	0.707201	1	0.635478	0.507617										-	-	-	-	-	-	-	-	-	0.01 ± 0.03	0.02 ± 0.04	0.02 ± 0.03	0.02 ± 0.03	0.05 ± 0.09	0.03 ± 0.04	0.02 ± 0.03	0.02 ± 0.03	0.05 ± 0.12	0.01 ± 0.01	0.409091	0.625	0.375
Saccharibacteria (TM7) bacterium HMT 347	0.476589	0.0903904	0.264168	0.007181	0.110911	0.0145376	0.613102	0.105721	0.376063	0.740887	0.425628	0.683315	0.189002	0.538235	0.384547	0.865155	0.497722	0.639139				2.28945		2.62061				-	-	-	0.00682557	-	0.0168797	-	-	-	0.01 ± 0.02	0.01 ± 0.04	0.02 ± 0.04	0.01 ± 0.02	0.01 ± 0.01	0.03 ± 0.1	0.03 ± 0.06	0 ± 0.01	0.01 ± 0.01	0.01 ± 0.03	0.181818	0.3125	0.5
Saccharibacteria (TM7) bacterium HMT 348	0.202702	0.677569	0.505057	0.0376289	0.0244154	0.253229	0.995688	0.942286	0.567804	0.599568	0.895691	0.799845	0.332088	0.458864	0.687875	1	1	0.823758				2.34719	2.55601					-	-	-	0.0376353	0.0257481	-	-	-	-	0.03 ± 0.07	0.04 ± 0.08	0.04 ± 0.05	0.09 ± 0.18	0.06 ± 0.12	0.06 ± 0.09	0.03 ± 0.04	0.02 ± 0.04	0.04 ± 0.11	0.02 ± 0.02	0.409091	0.6875	0.4375
Saccharibacteria (TM7) bacterium HMT 349	0.369843	0.171403	0.600236	0.107228	0.237729	0.543793	0.784956	0.672052	0.101998	0.692589	0.508935	0.876841	0.37141	0.7695	0.834252	0.987023	0.956197	0.396616										-	-	-	-	-	-	-	-	-	0.02 ± 0.06	0.03 ± 0.05	0.03 ± 0.04	0.02 ± 0.03	0.05 ± 0.14	0.07 ± 0.18	0.03 ± 0.06	0 ± 0.01	0.06 ± 0.18	0.02 ± 0.03	0.318182	0.4375	0.5625
Saccharibacteria (TM7) bacterium HMT 350	1	0.561878	0.561878	0.0419829	0.536765	0.115038	0.536765	1	0.0419829	1	0.837575	0.844994	0.350466	0.913352	0.467582	0.799207	1	0.245573									2.93762	-	-	-	0.0351033	-	-	-	-	0.0348827	0.01 ± 0.04	0 ± 0	0 ± 0.01	0 ± 0	0.01 ± 0.01	0 ± 0.01	0.03 ± 0.06	0 ± 0.01	0 ± 0	0 ± 0	0.0454545	0.0625	0.125
Saccharibacteria (TM7) bacterium HMT 351	0.730442	0.485551	0.993919	0.796171	0.574394	0.425997	0.598266	0.0929358	0.714607	0.906108	0.793109	1	0.952428	0.930213	0.782187	0.859481	0.497722	0.927521										-	-	-	-	-	-	-	-	-	0.08 ± 0.09	0.08 ± 0.09	0.09 ± 0.08	0.09 ± 0.15	0.06 ± 0.06	0.06 ± 0.06	0.09 ± 0.17	0.07 ± 0.08	0.04 ± 0.05	0.08 ± 0.07	0.818182	0.875	0.875
Saccharibacteria (TM7) bacterium HMT 352	0.994174	0.407865	0.450826	0.45992	0.742332	0.527327	0.0756017	0.492844	0.020986	1	0.745534	0.755465	0.68988	1	0.827153	0.327328	0.833709	0.189373									3.36607	-	-	-	-	-	-	-	-	0.0220645	0.28 ± 0.25	0.35 ± 0.4	0.45 ± 0.45	0.42 ± 0.41	0.28 ± 0.42	0.3 ± 0.27	0.25 ± 0.27	0.78 ± 0.72	0.44 ± 0.45	0.71 ± 0.53	0.954545	1	1
Saccharibacteria (TM7) bacterium HMT 355	0.499289	0.499289	0.853959	0.529412	0.529412	0.529412	0.529412	0.529412	0.529412	0.756441	0.793109	1	0.772981	0.913352	0.827153	0.799207	0.844028	0.804439										-	-	-	-	-	-	-	-	-	0 ± 0	0 ± 0	0 ± 0	0 ± 0	0 ± 0	0 ± 0	0 ± 0	0 ± 0	0 ± 0	0 ± 0	0.0909091	0	0
Saccharibacteria (TM7) bacterium HMT 356	0.154986	0.206714	0.128681	0.0969338	0.0602351	0.186097	0.0408245	0.0926038	0.198025	0.5301	0.57958	0.543836	0.37141	0.535005	0.612788	0.242356	0.497722	0.547822							2.34056			-	-	-	-	-	-	0.0392414	-	-	0.01 ± 0.03	0.02 ± 0.02	0.03 ± 0.06	0.04 ± 0.07	0.06 ± 0.15	0.03 ± 0.03	0.04 ± 0.06	0.02 ± 0.02	0.03 ± 0.03	0.01 ± 0.02	0.318182	0.5625	0.5
Saccharibacteria (TM7) bacterium HMT 869	0.323658	0.90726	1	0.039353	0.750425	0.508539	0.880341	0.634725	0.984615	0.692589	1	1	0.335812	1	0.827153	1	0.912863	1				2.21492						-	-	-	0.0373206	-	-	-	-	-	0.01 ± 0.02	0.01 ± 0.01	0 ± 0	0 ± 0.02	0.03 ± 0.04	0 ± 0.01	0 ± 0	0 ± 0.01	0.02 ± 0.07	0 ± 0	0.181818	0.3125	0.1875
Saccharibacteria (TM7) bacterium HMT 870	0.303256	0.817054	0.102735	0.568286	0.668893	0.451742	0.269717	0.949829	0.456665	0.692589	0.985846	0.542993	0.801024	1	0.806236	0.60211	1	0.730545										-	-	-	-	-	-	-	-	-	0.09 ± 0.12	0.14 ± 0.16	0.12 ± 0.16	0.27 ± 0.4	0.08 ± 0.12	0.08 ± 0.13	0.04 ± 0.05	0.07 ± 0.14	0.12 ± 0.24	0.11 ± 0.11	0.681818	0.8125	0.625
Saccharibacteria (TM7) bacterium HMT 955	1	1	1	1	1	1	1	1	1	1	1	1	1	1	1	1	1	1										-	-	-	-	-	-	-	-	-	0 ± 0	0 ± 0	0 ± 0	0 ± 0	0 ± 0	0 ± 0	0 ± 0	0 ± 0	0 ± 0	0 ± 0	0.0454545	0	0.0625
Saccharibacteria (TM7) bacterium HMT 957	0.387592	0.765951	0.564302	0.696393	0.416964	0.890026	0.768106	0.947399	0.749241	0.692589	0.961158	0.845363	0.894426	0.833928	1	0.983778	1	0.950241										-	-	-	-	-	-	-	-	-	0.01 ± 0.02	0.02 ± 0.02	0.01 ± 0.03	0.02 ± 0.03	0.05 ± 0.12	0.03 ± 0.06	0.01 ± 0.02	0.01 ± 0.03	0.04 ± 0.1	0.01 ± 0.01	0.454545	0.625	0.4375
Scardovia inopinata	NA	NA	0.421053	NA	NA	NA	NA	NA	NA	NA	NA	0.716528	NA	NA	NA	NA	NA	NA										-	-	-	-	-	-	-	-	-	0 ± 0	0 ± 0	0 ± 0	0 ± 0	0 ± 0	0 ± 0	0 ± 0	0 ± 0	0 ± 0	0 ± 0	0	0	0
Scardovia wiggsiae	0.248933	0.0647366	0.0531336	0.0628558	0.0889469	0.0263283	0.0889469	0.455882	0.0419829	0.677838	0.381618	0.474838	0.37141	0.538235	0.406962	0.353008	0.818215	0.245573		2.45048	2.35335			2.42693			2.8643	-	0.0358233	0.030248	-	-	0.0243137	-	-	0.0348827	0 ± 0	0.01 ± 0.02	0 ± 0.01	0.03 ± 0.08	0.08 ± 0.28	0.01 ± 0.02	0.04 ± 0.1	0 ± 0.01	0.01 ± 0.02	0 ± 0	0.0454545	0.1875	0.3125
Schaalia cardiffensis	0.0473322	0.248933	0.457563	1	1	1	0.536765	0.764706	0.536765	0.306926	0.644987	0.755465	1	1	1	0.799207	1	0.804439	2.14072									0.025364	-	-	-	-	-	-	-	-	0 ± 0	0.01 ± 0.03	0 ± 0.01	0 ± 0.02	0 ± 0	0 ± 0	0 ± 0	0 ± 0.01	0.01 ± 0.03	0 ± 0	0.0454545	0.3125	0.1875
Schaalia georgiae	0.44907	0.44907	0.607913	0.919657	0.919657	0.598287	1	0.521232	0.687045	0.723901	0.764586	0.876841	1	1	0.863834	1	0.844028	0.910318										-	-	-	-	-	-	-	-	-	0 ± 0.01	0 ± 0	0 ± 0	0 ± 0.01	0.01 ± 0.02	0.01 ± 0.02	0 ± 0.01	0 ± 0	0.02 ± 0.06	0 ± 0	0.227273	0.125	0.125
Schaalia lingnae	0.00849184	0.00307784	0.00770247	0.146596	0.0305994	0.0529352	0.0140086	0.0369489	0.0238089	0.135896	0.068086	0.197064	0.436379	0.479838	0.459015	0.147349	0.405382	0.205082	2.35054	2.74291	2.50366		2.56932		2.81227	2.56577	2.67182	0.0094407	0.00379896	0.00864171	-	0.0313344	-	0.0152021	0.0374267	0.024847	0.07 ± 0.11	0.11 ± 0.09	0.18 ± 0.17	0.12 ± 0.12	0.1 ± 0.11	0.13 ± 0.12	0.13 ± 0.14	0.18 ± 0.14	0.12 ± 0.09	0.15 ± 0.14	0.772727	1	1
Schaalia meyeri	0.137676	0.129049	1	0.584218	0.554982	0.932938	0.0182625	0.517454	0.219739	0.526973	0.506228	1	0.81198	0.914971	1	0.165667	0.844028	0.570418							2.8985			-	-	-	-	-	-	0.0200982	-	-	0 ± 0.01	0.01 ± 0.01	0.01 ± 0.01	0 ± 0	0 ± 0.01	0 ± 0	0 ± 0.01	0.01 ± 0.01	0 ± 0.01	0.01 ± 0.01	0.272727	0.5	0.5
Schaalia odontolytica	0.0475274	0.000854738	0.0114618	0.0494005	0.143623	0.00574317	0.000213605	0.00539865	0.00321606	0.306926	0.0274941	0.21177	0.37141	0.618425	0.274236	0.0101729	0.230342	0.0716993	3.38167	3.4963	3.10477	3.00888		3.18808	3.31998	3.51903	3.4267	0.0475664	0.00126229	0.0124504	0.0493685	-	0.00685422	0.000470569	0.00649544	0.00414732	0.38 ± 0.42	0.84 ± 1.11	0.97 ± 0.78	0.61 ± 0.35	0.61 ± 0.7	0.55 ± 0.44	0.69 ± 0.45	0.76 ± 0.32	1.07 ± 0.82	0.93 ± 0.82	1	1	1
Schaalia sp. HMT 172	0.211669	0.10935	0.16195	0.612486	0.191317	0.24884	0.0628305	0.0789232	0.00606467	0.613688	0.485239	0.543836	0.832686	0.721875	0.687875	0.30314	0.488815	0.109214									3.86407	-	-	-	-	-	-	-	-	0.00725301	0.95 ± 0.84	1.83 ± 1.85	1.35 ± 0.97	1.89 ± 2.54	1.11 ± 0.97	1.89 ± 2.28	1.31 ± 0.93	2.31 ± 1.78	1.75 ± 2.16	2.38 ± 2.04	1	1	1
Schaalia sp. HMT 178	0.257858	0.0416693	0.201964	0.227941	0.300996	0.00770464	0.845588	0.227941	0.0265982	0.688543	0.315379	0.595192	0.561086	0.7695	0.327019	1	0.714257	0.210015		2.40868				2.97188			2.48409	-	0.0397698	-	-	-	0.00947031	-	-	0.0280666	0 ± 0.01	0.01 ± 0.02	0.01 ± 0.01	0.01 ± 0.02	0.01 ± 0.04	0 ± 0.01	0.01 ± 0.01	0 ± 0	0.01 ± 0.02	0.01 ± 0.02	0.0909091	0.25	0.375
Schaalia sp. HMT 180	0.377704	0.590408	0.419558	0.572039	0.672021	0.17303	0.112463	0.0124534	0.0637997	0.692589	0.854524	0.716528	0.801024	1	0.584932	0.372101	0.291042	0.310001								2.65819		-	-	-	-	-	-	-	0.0136177	-	0.04 ± 0.08	0.04 ± 0.04	0.04 ± 0.04	0.04 ± 0.03	0.04 ± 0.03	0.05 ± 0.09	0.05 ± 0.04	0.09 ± 0.09	0.07 ± 0.06	0.06 ± 0.06	0.818182	0.875	0.8125
Schaalia sp. HMT 877	0.260142	0.534906	0.199639	1	0.822221	0.79658	1	0.544901	0.687177	0.688543	0.825895	0.595192	1	1	1	1	0.846545	0.910318										-	-	-	-	-	-	-	-	-	0.01 ± 0.01	0.01 ± 0.01	0.01 ± 0.02	0.02 ± 0.04	0 ± 0.01	0 ± 0.01	0 ± 0.01	0 ± 0	0.01 ± 0.03	0 ± 0.01	0.227273	0.4375	0.3125
Selenomonas artemidis	0.0524561	0.707056	0.387156	0.681084	0.549643	0.136024	0.241598	0.885332	0.575127	0.31552	0.925165	0.716528	0.88958	0.914971	0.487755	0.578826	1	0.825656										-	-	-	-	-	-	-	-	-	0.01 ± 0.02	0 ± 0.02	0.01 ± 0.01	0.02 ± 0.05	0.01 ± 0.01	0 ± 0.01	0 ± 0.01	0 ± 0.01	0.01 ± 0.01	0 ± 0.01	0.363636	0.0625	0.4375
Selenomonas dianae	0.369648	0.63183	0.00281261	0.00340918	0.154142	0.142806	0.282732	0.264469	0.31926	0.692589	0.872311	0.121255	0.128847	0.648459	0.500475	0.60211	0.714257	0.628003			2.96566	2.13378						-	-	0.00439451	0.00458644	-	-	-	-	-	0 ± 0.01	0 ± 0.01	0 ± 0.01	0.01 ± 0.01	0.02 ± 0.03	0.01 ± 0.01	0.01 ± 0.01	0.01 ± 0.02	0.04 ± 0.13	0 ± 0.01	0.0909091	0.25	0.1875
Selenomonas flueggei	0.753723	0.802569	0.294058	0.766242	0.260709	0.915211	0.594749	0.729525	0.52871	0.917674	0.97726	0.701406	0.943067	0.7695	1	0.858332	1	0.804439										-	-	-	-	-	-	-	-	-	0.02 ± 0.03	0.01 ± 0.02	0.01 ± 0.03	0.03 ± 0.04	0.03 ± 0.04	0.02 ± 0.03	0.02 ± 0.03	0.01 ± 0.01	0.03 ± 0.09	0.02 ± 0.02	0.454545	0.4375	0.5
Selenomonas infelix	0.28128	0.475153	0.463066	0.198503	0.445446	0.464953	0.904273	1	0.969231	0.692589	0.780463	0.761313	0.518176	0.87467	0.814734	1	1	1										-	-	-	-	-	-	-	-	-	0 ± 0.01	0 ± 0.01	0 ± 0.01	0 ± 0.01	0.01 ± 0.02	0 ± 0	0 ± 0.01	0 ± 0.01	0.02 ± 0.08	0 ± 0	0.181818	0.375	0.3125
Selenomonas noxia	0.382712	0.635024	1	0.613672	0.398855	0.969231	0.808545	0.808545	0.445446	0.692589	0.872311	1	0.832686	0.811006	1	0.997073	1	0.72769										-	-	-	-	-	-	-	-	-	0.01 ± 0.04	0.01 ± 0.02	0.01 ± 0.01	0 ± 0.01	0.02 ± 0.04	0.02 ± 0.04	0 ± 0	0 ± 0.01	0 ± 0.01	0 ± 0	0.181818	0.3125	0.25
Selenomonas sp. HMT 134	0.050493	0.0542352	0.0862051	0.00402647	0.0581414	0.168698	0.179217	0.013597	0.10152	0.308313	0.360945	0.530914	0.128847	0.535005	0.575381	0.470909	0.291042	0.396616	2.07452	2.0492		2.28844				2.72411		0.0439698	0.0459439	-	0.0045934	-	-	-	0.0178408	-	0.01 ± 0.02	0.01 ± 0.02	0.01 ± 0.02	0.02 ± 0.03	0.04 ± 0.06	0.01 ± 0.02	0.01 ± 0.03	0.01 ± 0.02	0.08 ± 0.22	0.01 ± 0.01	0.181818	0.5	0.5
Selenomonas sp. HMT 136	0.061277	0.0539017	0.0222055	0.025494	0.019012	0.0742694	0.0102044	0.223837	0.0204227	0.338633	0.360945	0.331374	0.287656	0.458864	0.464823	0.129596	0.714257	0.188786			2.50276	2.29676	2.71654		2.38032		2.36834	-	-	0.0218275	0.0261038	0.0205781	-	0.0115514	-	0.0207733	0.01 ± 0.02	0.02 ± 0.02	0.02 ± 0.02	0.02 ± 0.03	0.04 ± 0.04	0.03 ± 0.03	0.04 ± 0.08	0.04 ± 0.05	0.04 ± 0.09	0.03 ± 0.03	0.318182	0.625	0.6875
Selenomonas sp. HMT 138	0.262706	0.889549	0.926366	0.540257	0.800759	0.963472	0.780835	0.0603448	0.817362	0.688543	1	1	0.77992	1	1	0.987023	0.465155	0.980318										-	-	-	-	-	-	-	-	-	0 ± 0.01	0 ± 0.01	0 ± 0.01	0 ± 0.01	0.01 ± 0.01	0 ± 0	0 ± 0.01	0.01 ± 0.01	0.02 ± 0.03	0 ± 0.01	0.136364	0.3125	0.125
Selenomonas sp. HMT 146	0.125764	0.29858	0.679001	0.385294	1	1	0.933333	0.933333	0.994302	0.504227	0.702756	0.930927	0.65356	1	1	1	1	1										-	-	-	-	-	-	-	-	-	0 ± 0.01	0 ± 0	0 ± 0.01	0 ± 0.01	0.01 ± 0.01	0 ± 0.01	0 ± 0.01	0 ± 0.01	0.02 ± 0.05	0 ± 0.01	0.227273	0.0625	0.0625
Selenomonas sp. HMT 149	0.552125	0.0853668	0.00207473	0.0326482	0.0108032	0.0389493	0.0323401	0.0638181	0.00408799	0.79516	0.417238	0.100624	0.32146	0.458864	0.406962	0.232375	0.465155	0.0836117			2.72931	2.25499	2.73258	2.76911	2.4181		2.47213	-	-	0.00264766	0.0315116	0.0120772	0.0385492	0.0323986	-	0.00534716	0.01 ± 0.02	0.01 ± 0.01	0.02 ± 0.02	0.04 ± 0.03	0.03 ± 0.04	0.04 ± 0.04	0.04 ± 0.06	0.04 ± 0.07	0.06 ± 0.12	0.03 ± 0.04	0.454545	0.625	0.6875
Selenomonas sp. HMT 442	NA	NA	NA	NA	NA	NA	0.352941	NA	NA	NA	NA	NA	NA	NA	NA	0.60211	NA	NA										-	-	-	-	-	-	-	-	-	0 ± 0	0 ± 0	0 ± 0	0 ± 0	0 ± 0	0 ± 0	0 ± 0	0 ± 0.01	0 ± 0	0 ± 0	0	0	0
Selenomonas sp. HMT 478	0.564814	0.0221884	0.00888436	0.0956562	0.760682	0.0431556	0.0378143	0.224556	0.0119356	0.795874	0.231479	0.197064	0.37141	1	0.422704	0.232375	0.714257	0.137078		2.2893	2.63819			2.52803	2.42822		2.31294	-	0.0221345	0.0094233	-	-	0.0445445	0.036421	-	0.01106	0.01 ± 0.02	0.01 ± 0.02	0.02 ± 0.02	0.02 ± 0.02	0.01 ± 0.01	0.01 ± 0.02	0.03 ± 0.04	0.02 ± 0.02	0.03 ± 0.05	0.03 ± 0.05	0.227273	0.3125	0.625
Selenomonas sp. HMT 479	1	0.812233	0.63183	0.31926	0.529412	0.437144	1	0.437144	0.529412	1	0.985846	0.894708	0.64042	0.913352	0.791417	1	0.807035	0.804439										-	-	-	-	-	-	-	-	-	0 ± 0	0 ± 0	0 ± 0.01	0 ± 0	0 ± 0	0 ± 0	0 ± 0.01	0 ± 0.01	0.01 ± 0.02	0 ± 0	0.0909091	0.0625	0.125
Selenomonas sp. HMT 481	0.327476	1	0.327476	0.571632	0.27277	0.27277	0.904273	0.281476	0.571632	0.692589	1	0.716528	0.801024	0.7695	0.687875	1	0.714257	0.823758										-	-	-	-	-	-	-	-	-	0 ± 0.01	0 ± 0	0 ± 0.01	0 ± 0	0 ± 0	0 ± 0	0 ± 0	0 ± 0.01	0.01 ± 0.02	0 ± 0.01	0.181818	0.0625	0.1875
Selenomonas sp. HMT 892	NA	NA	NA	NA	NA	NA	NA	0.352941	NA	NA	NA	NA	NA	NA	NA	NA	0.714257	NA										-	-	-	-	-	-	-	-	-	0 ± 0	0 ± 0	0 ± 0	0 ± 0	0 ± 0	0 ± 0	0 ± 0	0 ± 0	0 ± 0	0 ± 0	0	0	0
Selenomonas sp. HMT 919	1	1	1	1	1	1	0.529412	0.327562	1	1	1	1	1	1	1	0.799207	0.714257	1										-	-	-	-	-	-	-	-	-	0 ± 0	0 ± 0	0 ± 0	0 ± 0	0 ± 0	0 ± 0.01	0 ± 0	0 ± 0	0.01 ± 0.03	0 ± 0	0.0909091	0.0625	0.0625
Selenomonas sp. HMT 937	1	0.457563	0.207207	0.115038	1	1	0.536765	0.764706	0.764706	1	0.764586	0.595192	0.37141	1	1	0.799207	1	0.950241										-	-	-	-	-	-	-	-	-	0 ± 0	0 ± 0	0 ± 0.01	0 ± 0.01	0 ± 0	0 ± 0	0 ± 0	0 ± 0	0.01 ± 0.04	0 ± 0.01	0.0454545	0	0.125
Selenomonas sputigena	0.655068	0.184684	0.20183	0.0527414	0.105336	0.0776885	0.0447976	0.0932287	0.338456	0.863996	0.540062	0.595192	0.37141	0.538235	0.464823	0.254745	0.497722	0.628003				2.19995			2.76962			-	-	-	0.0460647	-	-	0.0375941	-	-	0 ± 0.01	0 ± 0.01	0.01 ± 0.01	0.01 ± 0.01	0.01 ± 0.02	0.01 ± 0.01	0.01 ± 0.02	0.01 ± 0.01	0.02 ± 0.04	0.01 ± 0.01	0.181818	0.25	0.375
Shuttleworthia satelles	0.00290073	0.0663822	0.0663822	0.117647	0.352941	0.117647	0.0106736	0.352941	0.352941	0.0899228	0.381618	0.474838	0.37141	0.7695	0.467582	0.131182	0.714257	0.628003	2.46816	2.35973	3.11878				2.98036			0.00205472	0.0369185	0.0369185	-	-	-	0.00456796	-	-	0 ± 0	0 ± 0.01	0 ± 0.01	0 ± 0.01	0 ± 0.01	0 ± 0.02	0.01 ± 0.03	0.01 ± 0.01	0 ± 0.01	0 ± 0	0	0.375	0.1875
Simonsiella muelleri	0.170697	0.170697	0.421053	NA	0.352941	0.352941	NA	NA	NA	0.5301	0.508935	0.716528	NA	0.7695	0.687875	NA	NA	NA										-	-	-	-	-	-	-	-	-	0 ± 0	0.01 ± 0.03	0.01 ± 0.03	0 ± 0.01	0 ± 0	0 ± 0.01	0.01 ± 0.02	0 ± 0	0 ± 0	0 ± 0	0	0.125	0.125
Slackia exigua	0.170697	NA	NA	0.352941	0.352941	0.352941	0.352941	0.352941	0.352941	0.5301	NA	NA	0.64042	0.7695	0.687875	0.60211	0.714257	0.628003										-	-	-	-	-	-	-	-	-	0 ± 0	0 ± 0	0 ± 0	0 ± 0	0 ± 0.01	0 ± 0	0 ± 0	0.01 ± 0.02	0 ± 0.01	0 ± 0	0	0.125	0
Sneathia amnii	1	1	1	1	1	1	1	1	1	1	1	1	1	1	1	1	1	1										-	-	-	-	-	-	-	-	-	0.01 ± 0.03	0 ± 0	0 ± 0	0 ± 0	0 ± 0	0 ± 0	0 ± 0	0 ± 0	0 ± 0.01	0 ± 0	0.0454545	0	0
Solobacterium moorei	0.0487781	0.0245276	0.11885	0.199714	0.416713	0.366562	0.00915853	0.066448	0.0109249	0.306926	0.237933	0.543836	0.518176	0.833928	0.703651	0.124621	0.465155	0.134267	2.45807	2.64371					3.22979		2.62352	0.0487642	0.0253116	-	-	-	-	0.0103545	-	0.0121397	0.09 ± 0.09	0.16 ± 0.12	0.18 ± 0.16	0.13 ± 0.1	0.13 ± 0.12	0.12 ± 0.1	0.12 ± 0.14	0.4 ± 0.47	0.13 ± 0.08	0.16 ± 0.07	0.863636	1	1
Staphylococcus aureus	0.499289	0.499289	0.853959	0.546727	0.845588	0.845588	1	0.546727	0.845588	0.756441	0.793109	1	0.785414	1	1	1	0.846545	0.995273										-	-	-	-	-	-	-	-	-	0 ± 0.01	0 ± 0	0 ± 0	0 ± 0	0 ± 0.01	0 ± 0	0 ± 0	0.01 ± 0.04	0 ± 0.01	0 ± 0.01	0.0909091	0	0
Staphylococcus haemolyticus	NA	NA	NA	NA	NA	0.352941	NA	NA	NA	NA	NA	NA	NA	NA	0.687875	NA	NA	NA										-	-	-	-	-	-	-	-	-	0 ± 0	0 ± 0	0 ± 0	0 ± 0	0 ± 0	0 ± 0	0.01 ± 0.03	0 ± 0	0 ± 0	0 ± 0	0	0	0
Staphylococcus warneri	0.749644	1	1	0.375	0.764706	1	1	1	1	0.915475	1	1	0.65356	1	1	1	1	1										-	-	-	-	-	-	-	-	-	0 ± 0	0 ± 0	0 ± 0	0 ± 0	0.01 ± 0.02	0 ± 0.01	0 ± 0	0 ± 0	0 ± 0	0 ± 0	0.0454545	0.0625	0.0625
Stenotrophomonas maltophilia	0.421053	0.170697	NA	NA	NA	NA	NA	NA	NA	0.692589	0.508935	NA	NA	NA	NA	NA	NA	NA										-	-	-	-	-	-	-	-	-	0 ± 0	0 ± 0	0 ± 0	0 ± 0	0 ± 0	0 ± 0	0 ± 0	0 ± 0	0 ± 0	0 ± 0	0	0.0625	0.125
Stenotrophomonas nitritireducens	NA	NA	NA	NA	NA	NA	NA	NA	NA	NA	NA	NA	NA	NA	NA	NA	NA	NA										-	-	-	-	-	-	-	-	-	0 ± 0	0 ± 0	0 ± 0	0 ± 0	0 ± 0	0 ± 0	0 ± 0	0 ± 0	0 ± 0	0 ± 0	0	0	0
Stomatobaculum longum	0.57295	0.187379	0.219185	0.755448	0.769048	0.416636	0.0128873	0.128421	0.00045764	0.798958	0.543822	0.609105	0.943067	1	0.776366	0.144413	0.521479	0.0157678							3.01101		2.98587	-	-	-	-	-	-	0.0141084	-	0.000842098	0.11 ± 0.08	0.15 ± 0.13	0.23 ± 0.29	0.2 ± 0.23	0.2 ± 0.25	0.14 ± 0.16	0.23 ± 0.39	0.32 ± 0.28	0.21 ± 0.17	0.3 ± 0.24	0.954545	1	1
Stomatobaculum sp. HMT 097	NA	0.421053	NA	NA	NA	NA	0.352941	0.352941	0.352941	NA	0.745534	NA	NA	NA	NA	0.60211	0.714257	0.628003										-	-	-	-	-	-	-	-	-	0 ± 0	0 ± 0	0 ± 0	0 ± 0	0 ± 0	0 ± 0	0 ± 0	0 ± 0	0 ± 0	0 ± 0	0	0	0.0625
Stomatobaculum sp. HMT 373	1	0.561878	1	1	1	1	1	1	1	1	0.837575	1	1	1	1	1	1	1										-	-	-	-	-	-	-	-	-	0 ± 0	0 ± 0	0 ± 0.01	0 ± 0	0 ± 0.01	0 ± 0	0 ± 0	0 ± 0	0 ± 0	0 ± 0	0.0454545	0.0625	0.125
Stomatobaculum sp. HMT 910	0.170697	0.170697	0.170697	0.117647	0.352941	0.352941	NA	0.117647	0.352941	0.5301	0.508935	0.543836	0.37141	0.7695	0.687875	NA	0.497722	0.628003										-	-	-	-	-	-	-	-	-	0 ± 0	0 ± 0.01	0 ± 0	0 ± 0.01	0 ± 0.01	0 ± 0	0 ± 0	0 ± 0	0 ± 0	0 ± 0	0	0.125	0.125
Streptococcus agalactiae	NA	NA	NA	0.352941	NA	NA	NA	NA	NA	NA	NA	NA	0.64042	NA	NA	NA	NA	NA										-	-	-	-	-	-	-	-	-	0 ± 0	0 ± 0	0 ± 0	0 ± 0	0 ± 0	0 ± 0	0 ± 0	0 ± 0	0 ± 0	0 ± 0	0	0	0
Streptococcus anginosus	0.0262376	0.0853932	0.0602	0.0544118	0.509705	0.0621075	0.0394269	0.0342716	0.0335011	0.220287	0.417238	0.474838	0.37141	0.913352	0.459015	0.238439	0.405382	0.24	2.21884						2.45197	2.81413	2.26651	0.0273264	-	-	-	-	-	0.0393826	0.0353171	0.0337716	0.03 ± 0.1	0.05 ± 0.06	0.03 ± 0.03	0.03 ± 0.03	0.33 ± 0.91	0.04 ± 0.08	0.1 ± 0.14	0.07 ± 0.13	0.17 ± 0.48	0.04 ± 0.06	0.272727	0.6875	0.625
Streptococcus australis	0.383419	0.0290411	0.0302306	0.0922505	0.0996439	0.0614665	0.0269898	0.017963	0.00419161	0.692589	0.248125	0.377881	0.37141	0.538235	0.459015	0.20986	0.328466	0.0836117		3.6598	3.6738				3.66209	3.69762	3.76498	-	0.0297033	0.0308594	-	-	-	0.0278808	0.0191123	0.00520991	1.73 ± 1.79	1.13 ± 0.91	0.73 ± 0.6	0.81 ± 0.69	0.91 ± 0.81	1.03 ± 1.15	0.77 ± 0.76	0.93 ± 1.23	0.69 ± 0.58	0.58 ± 0.35	1	1	1
Streptococcus constellatus	0.737818	0.248933	0.248933	0.294118	0.294118	0.90038	1	1	0.294118	0.912088	0.644987	0.648229	0.64042	0.7695	1	1	1	0.628003										-	-	-	-	-	-	-	-	-	0 ± 0.01	0 ± 0.01	0 ± 0	0 ± 0	0 ± 0	0 ± 0	0 ± 0	0 ± 0	0 ± 0.01	0 ± 0	0.136364	0.1875	0
Streptococcus cristatus	0.676902	0.524396	0.634496	0.00732884	0.449193	0.213596	0.68926	0.482003	0.504491	0.879972	0.816196	0.895216	0.189002	0.87467	0.64247	0.927503	0.833709	0.790092				3.30115						-	-	-	0.00849984	-	-	-	-	-	0.36 ± 0.49	0.47 ± 0.56	0.25 ± 0.29	0.37 ± 0.48	0.79 ± 0.56	1.08 ± 1.6	0.53 ± 0.48	0.34 ± 0.31	0.42 ± 0.4	0.21 ± 0.22	0.954545	0.875	0.9375
Streptococcus gordonii	0.642756	0.609536	0.148235	0.0828107	0.206338	0.282019	0.300857	0.0159041	0.159064	0.854887	0.85869	0.543836	0.37141	0.7695	0.687875	0.60211	0.32143	0.486171								2.80675		-	-	-	-	-	-	-	0.0169611	-	0.06 ± 0.16	0.15 ± 0.45	0.18 ± 0.42	0.19 ± 0.4	0.21 ± 0.35	0.11 ± 0.26	0.11 ± 0.17	0.06 ± 0.1	0.19 ± 0.24	0.12 ± 0.19	0.545455	0.625	0.625
Streptococcus infantis	0.459947	0.162044	0.359865	0.756184	0.702581	0.487813	0.73583	0.557437	0.423031	0.729758	0.508935	0.716528	0.943067	1	0.827153	0.970073	0.858321	0.700126										-	-	-	-	-	-	-	-	-	2.96 ± 2.19	2.47 ± 1.87	1.94 ± 0.96	2.24 ± 1.39	2.65 ± 1.74	3.3 ± 2.42	2.3 ± 1.22	2.73 ± 1.38	2.37 ± 1.64	2.14 ± 0.88	1	1	1
Streptococcus intermedius	0.0156069	0.017874	0.0381897	0.171728	0.177021	0.314507	0.149927	0.0702578	0.208774	0.183277	0.209072	0.42336	0.474142	0.704234	0.687875	0.435881	0.465155	0.565181	2.7217	2.33917	2.35233							0.0165175	0.0187669	0.0385022	-	-	-	-	-	-	0.08 ± 0.2	0.18 ± 0.26	0.1 ± 0.1	0.1 ± 0.11	0.17 ± 0.43	0.07 ± 0.08	0.08 ± 0.09	0.06 ± 0.06	0.12 ± 0.23	0.05 ± 0.05	0.681818	0.9375	1
Streptococcus lactarius	0.00154979	0.0028364	0.207207	0.0263283	0.0628558	0.0628558	0.00716482	1	0.764706	0.0567786	0.068086	0.595192	0.287656	0.535005	0.459015	0.104992	1	0.950241	2.14028	2.67209		2.30867			2.2661			0.00280665	0.00316632	-	0.0224444	-	-	0.00614075	-	-	0 ± 0	0.01 ± 0.01	0.01 ± 0.01	0 ± 0.01	0.01 ± 0.03	0 ± 0.01	0 ± 0.01	0.02 ± 0.03	0 ± 0	0.01 ± 0.02	0.0454545	0.4375	0.4375
Streptococcus mitis	0.714968	0.134782	0.13671	0.276148	0.92929	0.245487	0.146258	0.109587	0.0616822	0.89482	0.508935	0.543836	0.634975	1	0.687875	0.43341	0.497722	0.307599										-	-	-	-	-	-	-	-	-	8.44 ± 6.95	7.96 ± 7.47	4.85 ± 3.16	4.77 ± 2.66	6.6 ± 7.48	9.78 ± 12.48	6.19 ± 6.36	5.07 ± 3.92	5.07 ± 4.51	5.15 ± 5.8	1	1	1
Streptococcus mutans	0.336146	0.932018	0.571397	0.14205	0.507832	0.403183	0.777206	0.0336448	0.452751	0.692589	1	0.849178	0.429541	0.913352	0.7587	0.987023	0.405382	0.730545								2.48565		-	-	-	-	-	-	-	0.0348927	-	0.04 ± 0.17	0.03 ± 0.05	0.05 ± 0.17	0.07 ± 0.23	0.03 ± 0.04	0.02 ± 0.03	0.04 ± 0.08	0.01 ± 0.02	0.04 ± 0.07	0.04 ± 0.09	0.318182	0.4375	0.3125
Streptococcus oralis	0.049288	0.603825	0.399802	0.305201	0.505079	0.340437	0.256912	0.563453	0.0453144	0.306926	0.856917	0.716528	0.64042	0.913352	0.687875	0.593233	0.860951	0.256367	3.98634								3.80508	0.0492606	-	-	-	-	-	-	-	0.0454585	3.37 ± 1.96	5.18 ± 2.81	3.18 ± 2.6	2.78 ± 1.7	2.68 ± 1.41	3.01 ± 2.17	2.61 ± 1.47	2.88 ± 2.22	3.02 ± 1.93	2.03 ± 1.1	1	1	1
Streptococcus parasanguinis	0.0104502	0.000231768	0.0104308	0.000122257	0.00245161	0.000700341	0.000134247	0.0209184	0.00097014	0.140381	0.0178925	0.202358	0.0156489	0.333815	0.0668826	0.00839582	0.365121	0.025014	3.75964	3.92587	3.81453	3.75995	3.60163	3.77915	3.72575	3.67253	3.88484	0.0114308	0.000432419	0.0114038	0.000311338	0.00328475	0.00117507	0.000333672	0.0219934	0.00150622	0.37 ± 0.58	1.43 ± 1.78	2.06 ± 2.38	1.62 ± 1.86	1.63 ± 1.52	1.11 ± 0.71	1.5 ± 1.17	1.48 ± 1.16	1.42 ± 1.89	1.84 ± 2	0.954545	0.9375	1
Streptococcus peroris	0.709268	0.634458	0.391113	0.27967	0.964571	0.796661	0.551192	0.330604	0.175898	0.890731	0.872311	0.716528	0.639246	1	1	0.817137	0.714257	0.516787										-	-	-	-	-	-	-	-	-	0.51 ± 1.22	0.3 ± 0.41	0.2 ± 0.25	0.11 ± 0.09	0.51 ± 0.61	0.18 ± 0.18	0.23 ± 0.27	0.33 ± 0.4	0.38 ± 0.46	0.49 ± 0.58	0.909091	0.9375	0.9375
Streptococcus pyogenes	NA	NA	NA	NA	NA	NA	0.352941	NA	0.352941	NA	NA	NA	NA	NA	NA	0.60211	NA	0.628003										-	-	-	-	-	-	-	-	-	0 ± 0	0 ± 0	0 ± 0	0 ± 0	0 ± 0	0 ± 0	0 ± 0	0 ± 0.01	0 ± 0	0 ± 0	0	0	0
Streptococcus salivarius	0.106123	0.049293	0.0381839	0.010496	0.00475883	0.0117469	0.0361932	0.0452799	0.0453207	0.485993	0.345947	0.42336	0.189002	0.435433	0.384547	0.232375	0.465155	0.256367		4.10162	4.31812	4.22466	4.38087	4.35553	3.87287	3.97519	3.93557	-	0.0492606	0.0384798	0.0116419	0.00582826	0.0128906	0.0365878	0.0454585	0.0454585	2.52 ± 3.34	4.26 ± 4.29	5.3 ± 5.25	7.2 ± 8.5	6 ± 5.31	6.79 ± 6.35	6.96 ± 6.31	4.03 ± 2.64	4.36 ± 4.25	4.14 ± 3.04	1	1	1
Streptococcus sanguinis	0.524626	0.0352693	0.168827	0.908159	0.63771	0.702521	0.159411	0.783414	0.0413712	0.780164	0.283624	0.543836	1	0.997444	0.961874	0.446586	1	0.245573		3.40843							3.47979	-	0.0357422	-	-	-	-	-	-	0.0416916	1.1 ± 0.87	0.89 ± 0.76	0.61 ± 0.62	0.7 ± 0.59	1.83 ± 3.54	0.87 ± 0.56	1.07 ± 1.04	1.15 ± 1.74	0.95 ± 0.65	0.52 ± 0.3	1	1	1
Streptococcus sinensis	1	1	1	1	1	1	1	1	1	1	1	1	1	1	1	1	1	1										-	-	-	-	-	-	-	-	-	0.01 ± 0.05	0 ± 0	0 ± 0	0 ± 0	0 ± 0.01	0 ± 0	0 ± 0	0 ± 0	0 ± 0	0 ± 0	0.0454545	0	0
Streptococcus sobrinus	0.0246562	0.421053	0.170697	0.117647	0.352941	0.0367647	0.117647	0.352941	0.117647	0.211414	0.745534	0.543836	0.37141	0.7695	0.406962	0.372101	0.714257	0.396616	2.41307					2.7134				0.0145966	-	-	-	-	0.0156653	-	-	-	0 ± 0	0.03 ± 0.13	0.01 ± 0.03	0.03 ± 0.13	0.14 ± 0.37	0.01 ± 0.03	0.03 ± 0.09	0 ± 0	0 ± 0.01	0.02 ± 0.07	0	0.25	0.0625
Streptococcus sp. HMT 056	0.41954	0.666544	0.9188	0.15696	0.543651	0.766354	0.738649	0.368935	0.55166	0.692589	0.895691	1	0.453178	0.914971	0.995739	0.970432	0.732847	0.813053										-	-	-	-	-	-	-	-	-	0.03 ± 0.06	0.04 ± 0.05	0.02 ± 0.02	0.03 ± 0.05	0.09 ± 0.19	0.14 ± 0.38	0.03 ± 0.06	0.02 ± 0.03	0.01 ± 0.03	0.01 ± 0.02	0.5	0.625	0.5
Streptococcus sp. HMT 057	0.0316691	0.0805937	0.600018	0.392892	0.488523	0.739382	0.0613092	0.223275	0.0593832	0.246251	0.417238	0.876841	0.65356	0.913352	0.991031	0.30314	0.714257	0.305837	2.7373									0.0322215	-	-	-	-	-	-	-	-	0.06 ± 0.11	0.17 ± 0.25	0.1 ± 0.14	0.06 ± 0.07	0.06 ± 0.06	0.15 ± 0.2	0.06 ± 0.08	0.21 ± 0.2	0.07 ± 0.06	0.18 ± 0.23	0.727273	0.9375	0.9375
Streptococcus sp. HMT 061	0.344485	0.786994	0.798238	0.0996766	0.0210097	0.449109	0.368105	0.950454	0.689397	0.692589	0.967452	1	0.37141	0.458864	0.805445	0.615123	1	0.910318					3.44155					-	-	-	-	0.0220848	-	-	-	-	0.66 ± 0.92	0.78 ± 0.66	0.8 ± 1.04	0.74 ± 1.01	0.93 ± 0.6	1.16 ± 0.9	0.79 ± 0.73	0.97 ± 1.01	1.03 ± 1.29	0.66 ± 0.56	1	1	0.9375
Streptococcus sp. HMT 064	0.459625	0.495761	0.912714	0.271552	0.188012	0.187763	0.396992	0.950389	0.796683	0.729758	0.793109	1	0.630987	0.721875	0.612788	0.649159	1	0.967765										-	-	-	-	-	-	-	-	-	0.26 ± 0.44	0.29 ± 0.34	0.45 ± 0.61	0.24 ± 0.38	0.33 ± 0.35	0.4 ± 0.58	0.4 ± 0.44	0.22 ± 0.16	0.18 ± 0.22	0.19 ± 0.18	0.909091	1	0.9375
Streptococcus sp. HMT 066	0.593486	0.315051	0.775712	0.358537	0.894013	0.599976	0.271859	0.866018	0.0588091	0.819092	0.723867	0.983583	0.644577	1	0.863834	0.60211	1	0.305837										-	-	-	-	-	-	-	-	-	0.42 ± 0.49	0.36 ± 0.25	0.44 ± 0.73	0.36 ± 0.39	0.23 ± 0.19	0.33 ± 0.31	0.35 ± 0.39	0.21 ± 0.16	0.3 ± 0.25	0.15 ± 0.13	1	1	0.875
Streptococcus sp. HMT 074	0.118502	0.0210027	0.0662794	0.0487609	0.0487609	0.0215713	0.263158	0.271316	0.093836	0.502697	0.225196	0.474838	0.37141	0.524897	0.406962	0.602049	0.714257	0.396616		3.05569		3.0483	3.43112	3.44657				-	0.0218014	-	0.0486323	0.0486323	0.0225	-	-	-	0.21 ± 0.45	0.3 ± 0.34	0.44 ± 0.45	0.33 ± 0.36	0.44 ± 0.44	0.66 ± 0.74	0.77 ± 1.02	0.46 ± 0.66	0.32 ± 0.39	0.52 ± 0.68	0.636364	0.8125	0.9375
Streptococcus sp. HMT 423	0.236733	0.583075	0.99416	0.893961	0.702139	0.387255	0.26389	0.851837	0.213414	0.662525	0.851869	1	1	1	0.735976	0.602049	1	0.569606										-	-	-	-	-	-	-	-	-	0.33 ± 0.48	0.75 ± 1.24	0.31 ± 0.4	0.32 ± 0.47	1.36 ± 2.96	0.37 ± 0.44	0.5 ± 0.8	0.29 ± 0.24	0.49 ± 0.86	0.12 ± 0.13	1	1	1
Streptococcus thermophilus	0.468561	0.0811468	0.09027	0.068074	0.0380231	0.0629111	0.118174	0.4563	0.133416	0.740511	0.417238	0.538567	0.37141	0.479838	0.459015	0.372101	0.818215	0.431499					2.88834					-	-	-	-	0.0378221	-	-	-	-	0 ± 0.01	0.01 ± 0.02	0.01 ± 0.01	0.02 ± 0.03	0.02 ± 0.02	0.02 ± 0.02	0.01 ± 0.01	0.01 ± 0.01	0.01 ± 0.01	0.01 ± 0.01	0.363636	0.4375	0.5625
Streptococcus vestibularis	0.309657	0.00872926	0.0443752	0.11049	0.095629	0.0768183	0.218666	0.928205	1	0.692589	0.124796	0.453094	0.37141	0.538235	0.464823	0.540984	1	1		2.31048	2.77314							-	0.00875292	0.0368732	-	-	-	-	-	-	0 ± 0.01	0.01 ± 0.01	0.01 ± 0.01	0.01 ± 0.01	0.01 ± 0.01	0.01 ± 0.02	0.01 ± 0.01	0 ± 0.01	0 ± 0.01	0 ± 0.01	0.181818	0.3125	0.625
Tannerella forsythia	0.0187348	0.0830776	0.20545	0.0380517	1	0.890417	0.337802	0.890417	0.349948	0.204967	0.417238	0.595192	0.332088	1	1	0.60211	1	0.628003	2.42337			2.10137						0.016242	-	-	0.04254	-	-	-	-	-	0 ± 0.02	0.04 ± 0.09	0.01 ± 0.02	0.01 ± 0.02	0.01 ± 0.01	0 ± 0	0.01 ± 0.02	0 ± 0.01	0 ± 0.01	0 ± 0.01	0.136364	0.5	0.375
Tannerella sp. HMT 286	0.85089	0.434446	0.383626	0.417536	0.519121	0.189661	0.877619	0.96324	0.205681	0.99609	0.758805	0.716528	0.67252	0.913352	0.612788	1	1	0.560984										-	-	-	-	-	-	-	-	-	0.05 ± 0.09	0.05 ± 0.07	0.02 ± 0.03	0.05 ± 0.07	0.03 ± 0.03	0.04 ± 0.05	0.01 ± 0.02	0.04 ± 0.07	0.05 ± 0.09	0.06 ± 0.06	0.636364	0.625	0.5625
Tannerella sp. HMT 808	1	0.541015	0.852732	0.515066	0.90038	0.0723407	0.90038	0.780835	0.335978	1	0.828697	1	0.757798	1	0.464823	1	1	0.628003										-	-	-	-	-	-	-	-	-	0 ± 0.01	0 ± 0	0 ± 0	0 ± 0	0 ± 0.01	0 ± 0	0.01 ± 0.01	0 ± 0	0.05 ± 0.15	0.01 ± 0.01	0.136364	0.1875	0.0625
Tannerella sp. HMT 916	0.421053	0.421053	0.421053	NA	NA	NA	NA	0.352941	0.352941	0.692589	0.745534	0.716528	NA	NA	NA	NA	0.714257	0.628003										-	-	-	-	-	-	-	-	-	0 ± 0	0 ± 0	0 ± 0	0 ± 0.02	0 ± 0	0 ± 0	0 ± 0	0 ± 0	0 ± 0.01	0 ± 0	0	0.0625	0.0625
Treponema amylovorum	0.421053	NA	NA	NA	NA	0.352941	NA	NA	NA	0.692589	NA	NA	NA	NA	0.687875	NA	NA	NA										-	-	-	-	-	-	-	-	-	0 ± 0	0 ± 0	0 ± 0	0 ± 0	0 ± 0	0 ± 0	0 ± 0	0 ± 0	0 ± 0	0 ± 0	0	0.0625	0
Treponema denticola	0.042837	0.064963	0.309935	0.017005	0.387056	0.132893	0.0694704	0.947841	0.31214	0.292598	0.381618	0.714303	0.261197	0.80095	0.483478	0.311391	1	0.628003	2.66777			2.6349						0.041906	-	-	0.0188453	-	-	-	-	-	0.01 ± 0.01	0.1 ± 0.17	0.02 ± 0.03	0.02 ± 0.02	0.07 ± 0.19	0.01 ± 0.02	0.02 ± 0.04	0.02 ± 0.03	0.01 ± 0.02	0.02 ± 0.03	0.272727	0.5	0.5
Treponema lecithinolyticum	0.0495042	0.523437	0.092822	0.258683	0.27277	0.281476	0.571632	0.634725	0.659826	0.306926	0.816196	0.538567	0.609414	0.7695	0.687875	0.832677	0.912863	0.899547										-	-	-	-	-	-	-	-	-	0 ± 0.01	0.02 ± 0.04	0.01 ± 0.02	0.01 ± 0.01	0.01 ± 0.02	0 ± 0	0.01 ± 0.03	0 ± 0.01	0.01 ± 0.02	0.01 ± 0.03	0.181818	0.4375	0.25
Treponema maltophilum	0.0580796	0.559312	0.416996	0.0859224	0.168698	0.750425	0.11049	0.606834	0.784614	0.338633	0.837575	0.716528	0.37141	0.6785	0.995739	0.372101	0.896248	0.965482										0.0496315	-	-	-	-	-	-	-	-	0.01 ± 0.02	0.02 ± 0.03	0 ± 0	0 ± 0.01	0.02 ± 0.05	0.01 ± 0.01	0 ± 0.01	0.01 ± 0.01	0.01 ± 0.02	0 ± 0	0.181818	0.5	0.125
Treponema medium	0.848326	0.658672	0.712744	0.40033	0.310786	0.310786	0.136622	0.299034	0.755554	0.99609	0.89461	0.947071	0.658476	0.7695	0.687875	0.418409	0.714257	0.950241										-	-	-	-	-	-	-	-	-	0.01 ± 0.02	0.01 ± 0.02	0 ± 0.01	0 ± 0	0.01 ± 0.02	0 ± 0	0 ± 0	0 ± 0	0.01 ± 0.01	0 ± 0.01	0.227273	0.25	0.3125
Treponema parvum	0.421053	NA	NA	NA	NA	NA	NA	NA	NA	0.692589	NA	NA	NA	NA	NA	NA	NA	NA										-	-	-	-	-	-	-	-	-	0 ± 0	0 ± 0	0 ± 0	0 ± 0	0 ± 0	0 ± 0	0 ± 0	0 ± 0	0 ± 0	0 ± 0	0	0.0625	0
Treponema pectinovorum	NA	NA	NA	NA	NA	NA	0.352941	NA	NA	NA	NA	NA	NA	NA	NA	0.60211	NA	NA										-	-	-	-	-	-	-	-	-	0 ± 0	0 ± 0	0 ± 0	0 ± 0	0 ± 0	0 ± 0	0 ± 0	0 ± 0	0 ± 0	0 ± 0	0	0	0
Treponema socranskii	0.00088961	0.139945	0.0311655	0.0768016	0.0338199	0.0672902	0.0100197	0.469862	0.288305	0.0413735	0.508935	0.377881	0.37141	0.479838	0.459015	0.129596	0.823868	0.628003	2.30713		2.69363		3.09122		2.45569			0.00129535	-	0.0313796	-	0.0290918	-	0.00858435	-	-	0 ± 0.01	0.02 ± 0.02	0.01 ± 0.02	0.02 ± 0.03	0.02 ± 0.05	0.01 ± 0.02	0.01 ± 0.02	0.02 ± 0.02	0.06 ± 0.18	0.01 ± 0.02	0.227273	0.6875	0.4375
Treponema sp. HMT 226	NA	NA	0.421053	0.352941	NA	NA	NA	0.352941	NA	NA	NA	0.716528	0.64042	NA	NA	NA	0.714257	NA										-	-	-	-	-	-	-	-	-	0 ± 0	0 ± 0	0 ± 0	0 ± 0.01	0 ± 0	0 ± 0	0 ± 0	0 ± 0	0.01 ± 0.03	0 ± 0	0	0	0
Treponema sp. HMT 230	0.0087022	0.421053	0.170697	0.117647	NA	NA	0.117647	0.117647	0.117647	0.135896	0.745534	0.543836	0.37141	NA	NA	0.372101	0.497722	0.396616	2.25715									0.00561716	-	-	-	-	-	-	-	-	0 ± 0	0.01 ± 0.02	0 ± 0	0 ± 0.01	0.01 ± 0.03	0 ± 0	0 ± 0	0 ± 0.01	0 ± 0.01	0 ± 0.01	0	0.3125	0.0625
Treponema sp. HMT 231	0.21845	0.958963	0.15453	0.462761	0.679296	0.342313	0.764986	0.977646	0.296235	0.624365	1	0.543836	0.691441	1	0.687875	0.983778	1	0.628003										-	-	-	-	-	-	-	-	-	0.01 ± 0.02	0.03 ± 0.05	0.01 ± 0.03	0.02 ± 0.02	0.01 ± 0.02	0 ± 0.01	0.02 ± 0.03	0.01 ± 0.02	0.02 ± 0.07	0.01 ± 0.01	0.272727	0.4375	0.25
Treponema sp. HMT 234	0.0663822	0.170697	0.421053	NA	NA	NA	NA	NA	NA	0.338633	0.508935	0.716528	NA	NA	NA	NA	NA	NA	2.10075									0.0369658	-	-	-	-	-	-	-	-	0 ± 0	0.01 ± 0.01	0 ± 0.01	0 ± 0.01	0 ± 0	0 ± 0	0 ± 0	0 ± 0	0 ± 0	0 ± 0	0	0.1875	0.125
Treponema sp. HMT 235	0.421053	0.421053	NA	NA	NA	NA	NA	NA	NA	0.692589	0.745534	NA	NA	NA	NA	NA	NA	NA										-	-	-	-	-	-	-	-	-	0 ± 0	0 ± 0	0 ± 0	0 ± 0	0 ± 0	0 ± 0	0 ± 0	0 ± 0	0 ± 0	0 ± 0	0	0.0625	0.0625
Treponema sp. HMT 237	0.399919	0.386806	0.704024	0.999311	0.531838	0.492399	0.348267	0.467571	0.555622	0.692589	0.745534	0.943627	1	0.913352	0.827153	0.60211	0.823611	0.813053										-	-	-	-	-	-	-	-	-	0.01 ± 0.03	0.06 ± 0.1	0.02 ± 0.03	0.01 ± 0.02	0.03 ± 0.08	0 ± 0.01	0.02 ± 0.02	0.03 ± 0.06	0.02 ± 0.02	0.02 ± 0.03	0.409091	0.5	0.5
Treponema sp. HMT 238	0.421053	NA	0.421053	NA	NA	NA	NA	NA	NA	0.692589	NA	0.716528	NA	NA	NA	NA	NA	NA										-	-	-	-	-	-	-	-	-	0 ± 0	0 ± 0	0 ± 0	0 ± 0.01	0 ± 0	0 ± 0	0 ± 0	0 ± 0	0 ± 0	0 ± 0	0	0.0625	0
Treponema sp. HMT 247	0.421053	NA	NA	0.352941	NA	NA	NA	NA	NA	0.692589	NA	NA	0.64042	NA	NA	NA	NA	NA										-	-	-	-	-	-	-	-	-	0 ± 0	0 ± 0	0 ± 0	0 ± 0	0 ± 0	0 ± 0	0 ± 0	0 ± 0	0 ± 0	0 ± 0	0	0.0625	0
Treponema sp. HMT 249	0.421053	NA	0.421053	NA	NA	NA	NA	NA	NA	0.692589	NA	0.716528	NA	NA	NA	NA	NA	NA										-	-	-	-	-	-	-	-	-	0 ± 0	0 ± 0.01	0 ± 0	0 ± 0	0 ± 0	0 ± 0	0 ± 0	0 ± 0	0 ± 0	0 ± 0	0	0.0625	0
Treponema sp. HMT 253	0.421053	NA	NA	NA	NA	NA	NA	NA	NA	0.692589	NA	NA	NA	NA	NA	NA	NA	NA										-	-	-	-	-	-	-	-	-	0 ± 0	0 ± 0	0 ± 0	0 ± 0	0 ± 0	0 ± 0	0 ± 0	0 ± 0	0 ± 0	0 ± 0	0	0.0625	0
Treponema sp. HMT 254	NA	NA	NA	NA	NA	NA	NA	NA	NA	NA	NA	NA	NA	NA	NA	NA	NA	NA										-	-	-	-	-	-	-	-	-	0 ± 0	0 ± 0	0 ± 0	0 ± 0	0 ± 0	0 ± 0	0 ± 0	0 ± 0	0 ± 0	0 ± 0	0	0	0
Treponema sp. HMT 256	0.421053	0.421053	NA	NA	NA	NA	0.352941	NA	0.352941	0.692589	0.745534	NA	NA	NA	NA	0.60211	NA	0.628003										-	-	-	-	-	-	-	-	-	0 ± 0	0 ± 0	0 ± 0	0 ± 0	0 ± 0	0 ± 0	0 ± 0	0 ± 0.01	0 ± 0	0 ± 0.01	0	0.0625	0.0625
Treponema sp. HMT 257	0.170697	0.421053	0.170697	0.117647	0.352941	0.117647	0.117647	0.352941	0.0106736	0.5301	0.745534	0.543836	0.37141	0.7695	0.467582	0.372101	0.714257	0.134267									2.6132	-	-	-	-	-	-	-	-	0.00456796	0 ± 0	0 ± 0.02	0 ± 0.01	0 ± 0.01	0 ± 0.01	0 ± 0	0 ± 0	0.02 ± 0.07	0 ± 0	0 ± 0.01	0	0.125	0.0625
Treponema sp. HMT 258	NA	NA	NA	NA	NA	NA	0.117647	0.352941	0.352941	NA	NA	NA	NA	NA	NA	0.372101	0.714257	0.628003										-	-	-	-	-	-	-	-	-	0 ± 0	0 ± 0	0 ± 0	0 ± 0	0 ± 0	0 ± 0	0 ± 0	0 ± 0	0 ± 0	0 ± 0.01	0	0	0
Treponema sp. HMT 260	0.421053	NA	NA	NA	NA	NA	NA	NA	NA	0.692589	NA	NA	NA	NA	NA	NA	NA	NA										-	-	-	-	-	-	-	-	-	0 ± 0	0 ± 0	0 ± 0	0 ± 0	0 ± 0	0 ± 0	0 ± 0	0 ± 0	0 ± 0	0 ± 0	0	0.0625	0
Treponema sp. HMT 262	0.0087022	0.170697	0.0663822	0.117647	NA	0.352941	0.352941	0.117647	0.352941	0.135896	0.508935	0.474838	0.37141	NA	0.687875	0.60211	0.497722	0.628003			2.71413							0.00563992	-	0.0369185	-	-	-	-	-	-	0 ± 0	0.01 ± 0.03	0.01 ± 0.03	0.01 ± 0.03	0.01 ± 0.02	0 ± 0	0 ± 0	0 ± 0.01	0.01 ± 0.03	0 ± 0.01	0	0.3125	0.125
Treponema sp. HMT 268	0.421053	NA	NA	0.117647	0.352941	NA	0.352941	0.117647	NA	0.692589	NA	NA	0.37141	0.7695	NA	0.60211	0.497722	NA										-	-	-	-	-	-	-	-	-	0 ± 0	0 ± 0	0 ± 0	0 ± 0	0 ± 0	0 ± 0	0 ± 0	0 ± 0	0 ± 0	0 ± 0	0	0.0625	0
Treponema sp. HMT 270	0.421053	NA	0.421053	NA	NA	NA	0.352941	NA	NA	0.692589	NA	0.716528	NA	NA	NA	0.60211	NA	NA										-	-	-	-	-	-	-	-	-	0 ± 0	0 ± 0	0 ± 0	0 ± 0	0 ± 0	0 ± 0	0 ± 0	0 ± 0	0 ± 0	0 ± 0	0	0.0625	0
Treponema sp. HMT 490	NA	NA	0.421053	NA	NA	NA	NA	NA	NA	NA	NA	0.716528	NA	NA	NA	NA	NA	NA										-	-	-	-	-	-	-	-	-	0 ± 0	0 ± 0	0 ± 0	0 ± 0	0 ± 0	0 ± 0	0 ± 0	0 ± 0	0 ± 0	0 ± 0	0	0	0
Treponema sp. HMT 517	NA	NA	NA	0.352941	NA	NA	NA	NA	NA	NA	NA	NA	0.64042	NA	NA	NA	NA	NA										-	-	-	-	-	-	-	-	-	0 ± 0	0 ± 0	0 ± 0	0 ± 0	0 ± 0	0 ± 0	0 ± 0	0 ± 0	0 ± 0	0 ± 0	0	0	0
Treponema sp. HMT 518	NA	NA	NA	NA	NA	NA	NA	NA	NA	NA	NA	NA	NA	NA	NA	NA	NA	NA										-	-	-	-	-	-	-	-	-	0 ± 0	0 ± 0	0 ± 0	0 ± 0	0 ± 0	0 ± 0	0 ± 0	0 ± 0	0 ± 0	0 ± 0	0	0	0
Treponema sp. HMT 951	0.749644	1	1	1	1	1	0.764706	0.764706	0.764706	0.915475	1	1	1	1	1	0.983778	1	0.950241										-	-	-	-	-	-	-	-	-	0 ± 0	0 ± 0	0 ± 0	0 ± 0	0 ± 0	0 ± 0	0 ± 0	0 ± 0.01	0 ± 0.01	0 ± 0.01	0.0454545	0.0625	0.0625
Treponema vincentii	0.633294	0.674225	0.624467	0.800759	0.294118	0.294118	0.800759	0.744307	0.515066	0.850725	0.895691	0.89407	0.954942	0.7695	0.687875	0.993776	1	0.803333										-	-	-	-	-	-	-	-	-	0 ± 0.01	0 ± 0.01	0 ± 0.01	0 ± 0.01	0 ± 0	0 ± 0	0 ± 0	0 ± 0	0 ± 0.01	0 ± 0.01	0.136364	0.25	0.1875
Variovorax paradoxus	NA	NA	NA	NA	NA	NA	NA	NA	NA	NA	NA	NA	NA	NA	NA	NA	NA	NA										-	-	-	-	-	-	-	-	-	0 ± 0	0 ± 0	0 ± 0	0 ± 0	0 ± 0	0 ± 0	0 ± 0	0 ± 0	0 ± 0	0 ± 0	0	0	0
Veillonella atypica	0.70949	0.119683	0.5246	0.444063	0.637465	0.309238	0.0375703	0.234366	0.0885464	0.890731	0.500275	0.81859	0.686505	0.997444	0.687875	0.232375	0.714257	0.383078							3.68316			-	-	-	-	-	-	0.0382361	-	-	1.25 ± 1.01	1.38 ± 1.56	1.64 ± 1.14	1.4 ± 1.11	1.6 ± 1.35	1.43 ± 1.24	1.58 ± 1.04	2.27 ± 1.39	1.58 ± 0.99	1.88 ± 1.13	1	1	1
Veillonella dispar	0.10302	0.192609	0.314602	0.163381	0.190688	0.192761	0.0252316	0.0823917	0.297325	0.485993	0.551068	0.714303	0.465151	0.721875	0.612788	0.208981	0.497722	0.628003							2.75325			-	-	-	-	-	-	0.0230712	-	-	0.01 ± 0.01	0.03 ± 0.04	0.02 ± 0.04	0.01 ± 0.02	0.02 ± 0.04	0.01 ± 0.02	0.02 ± 0.03	0.01 ± 0.01	0.03 ± 0.04	0.02 ± 0.03	0.363636	0.5625	0.5625
Veillonella parvula	0.000590337	2.45018e-06	3.69434e-06	0.00976862	0.000122348	0.000128866	0.000331487	2.46921e-06	9.9206e-07	0.0413735	0.000945769	0.00143172	0.189002	0.044652	0.049278	0.0140123	0.00094848	0.000375968	3.93612	4.18825	4.13146	3.94587	3.94814	4.08907	4.12657	4.19987	4.30087	0.00092667	1.58465e-05	2.06773e-05	0.0110587	0.000312663	0.000313659	0.000659696	2.48247e-05	1.52878e-05	1.16 ± 0.84	2.87 ± 2.28	4.33 ± 2.61	4.08 ± 2.91	2.97 ± 2.9	2.87 ± 1.78	3.6 ± 1.92	4.03 ± 2.67	4.45 ± 2.14	5.26 ± 2.96	1	1	1
Veillonella rogosae	0.112325	0.924347	0.84369	0.0756041	0.0724962	0.0788185	0.769464	0.992913	0.504336	0.497441	1	1	0.37141	0.538235	0.464823	0.983778	1	0.790092										-	-	-	-	-	-	-	-	-	0.37 ± 0.38	0.25 ± 0.36	0.41 ± 0.45	0.34 ± 0.3	0.15 ± 0.14	0.17 ± 0.18	0.16 ± 0.21	0.32 ± 0.42	0.36 ± 0.33	0.22 ± 0.18	1	1	1
Veillonella sp. HMT 780	0.798229	0.367293	0.342607	0.11098	0.846245	0.0535072	0.197089	0.407364	0.21803	0.946136	0.745534	0.716528	0.37141	1	0.459015	0.503967	0.774395	0.570418										-	-	-	-	-	-	-	-	-	0.22 ± 0.47	0.19 ± 0.44	0.11 ± 0.31	0.45 ± 1.6	0.11 ± 0.34	0.28 ± 0.6	0 ± 0.01	0.08 ± 0.2	0.12 ± 0.28	0.16 ± 0.51	0.545455	0.5	0.4375
Veillonella sp. HMT 917	0.290659	0.290659	0.353248	0.115038	0.455882	1	0.0628558	0.536765	0.0263283	0.692589	0.692558	0.716528	0.37141	0.88282	1	0.30314	0.844028	0.210015									2.83698	-	-	-	-	-	-	-	-	0.0262536	0.02 ± 0.07	0.01 ± 0.02	0.01 ± 0.03	0.25 ± 0.84	0.02 ± 0.04	0.04 ± 0.12	0.02 ± 0.09	0.08 ± 0.17	0.02 ± 0.06	0.14 ± 0.3	0.0454545	0.1875	0.1875
Veillonellaceae [G-1] bacterium HMT 132	1	0.457563	0.290659	0.764706	1	0.0889469	0.455882	0.0628558	1	1	0.764586	0.701406	0.943067	1	0.467582	0.714779	0.465155	1										-	-	-	-	-	-	-	-	-	0 ± 0	0 ± 0	0 ± 0.01	0 ± 0	0 ± 0.01	0 ± 0	0 ± 0.01	0 ± 0.01	0.01 ± 0.02	0 ± 0	0.0454545	0.0625	0.125
Veillonellaceae [G-1] bacterium HMT 145	0.170697	NA	0.421053	NA	NA	NA	NA	NA	NA	0.5301	NA	0.716528	NA	NA	NA	NA	NA	NA										-	-	-	-	-	-	-	-	-	0 ± 0	0 ± 0.01	0 ± 0	0 ± 0	0 ± 0	0 ± 0	0 ± 0	0 ± 0	0 ± 0	0 ± 0	0	0.125	0
Veillonellaceae [G-1] bacterium HMT 150	1	1	1	1	1	0.115038	0.115038	0.764706	1	1	1	1	1	1	0.467582	0.372101	1	1										-	-	-	-	-	-	-	-	-	0 ± 0	0 ± 0	0 ± 0	0 ± 0	0 ± 0	0 ± 0	0 ± 0.01	0 ± 0	0.01 ± 0.03	0 ± 0	0.0454545	0	0.0625
Veillonellaceae [G-1] bacterium HMT 155	0.554514	0.359496	0.313753	0.00770464	0.0647779	0.31926	0.31926	0.437144	0.845588	0.79516	0.745534	0.714303	0.189002	0.538235	0.687875	0.60211	0.807035	0.995273				2.08575	3.367					-	-	-	0.00883228	0.0340557	-	-	-	-	0 ± 0.01	0 ± 0.01	0 ± 0.01	0 ± 0.01	0.01 ± 0.02	0.01 ± 0.01	0 ± 0	0 ± 0	0.02 ± 0.05	0 ± 0	0.0909091	0.1875	0.25
Abbreviations: BT, before treatment; CT, after completion of treatment; AT, several months after CT following transition to self-care
[truncated: 7 more columns]

## Sheet: Supplementary Tabel S7
Supplementary Table S7. Results of significant difference test before and after treatment for each disease group using the relative abundance ratios of the species levels assignment results
In the periodontal disease group, p-values for species with a significantly increased the relative abundance ratio compared to before treatment (p<0.05).
	BT vs. CT	BT vs. AT
Leptotrichia hongkongensis	0.834961	0.036499
Capnocytophaga sp. HMT 380	0.4375	0.0234375
Prevotella salivae	0.00515747	0.0098877
Selenomonas sp. HMT 149	0.020752	0.00817871
Megasphaera micronuciformis	0.0714722	0.00793457
Selenomonas artemidis	0.21875	0.0078125
Prevotella histicola	0.000854492	0.029541
Prevotella aurantiaca	0.41098	0.0114746
Prevotella sp. HMT 313	0.00762939	0.09552
p-values determined by Wilcoxon signed-rank test
Abbreviations: CT, after completion of treatment; AT, several months after CT following transition to self-care
In the periodontal disease group, p-values for species with a significantly reduced the relative abundance ratio compared to before treatment (p<0.05).
	BT vs. CT	BT vs. AT
Parvimonas sp. HMT 110	0.015625	0.03125
Porphyromonas endodontalis*b	0.0131836	0.0273438
Neisseria mucosa	0.241211	0.0245361
Streptococcus peroris	0.87085	0.0292969
Corynebacterium durum	0.0402832	0.00860596
Fretibacterium fastidiosum	0.0349121	0.00390625
Porphyromonas gingivalis*a	0.0136719	0.00195312
Treponema denticola*a	0.0195312	0.0078125
Streptococcus oralis	0.00628662	0.00628662
Prevotella veroralis	0.202148	0.00390625
Actinomyces sp. HMT 448	0.03125	0.859375
Neisseria elongata	0.0155029	0.949951
Peptostreptococcaceae [XI][G-9] [Eubacterium] brachy	0.0214844	0.0750732
Rothia aeria	0.0443115	0.0592957
Rothia dentocariosa	0.0135498	0.0715027
Streptococcus australis	0.0377808	0.0946045
Streptococcus cristatus	0.0189819	0.322266
Streptococcus sp. HMT 056	0.0449219	0.375
Treponema maltophilum	0.015625	0.0546875
p-values determined by Wilcoxon signed-rank test
*a,b: Bacterial species have been suggested to be related to periodontal disease (15-16)
In the caries group, p-values for species with a significantly increased the relative abundance ratio compared to before treatment (p<0.05).
	BT vs. CT	BT vs. AT
Actinomyces sp. HMT 171	0.203125	0.0322266
p-values determined by Wilcoxon signed-rank test
In the caries group, p-values for species with a significantly reduced the relative abundance ratio compared to before treatment (p<0.05).
	BT vs. CT	BT vs. AT
Absconditabacteria (SR1) [G-1] bacterium HMT 874	0.0625	0.03125
Porphyromonas catoniae	0.233398	0.0175781
Prevotella sp. HMT 317	0.29248	0.0117188
Saccharibacteria (TM7) bacterium HMT 869	0.109375	0.03125
Prevotella veroralis	0.0390625	0.128906
Atopobium rimae	0.046875	0.738281
Bacteroidetes [G-5] bacterium HMT 511	0.015625	0.078125
Bifidobacterium dentium*g	0.015625	0.546875
Dialister invisus	0.0449219	0.637695
Fusobacterium nucleatum*a	0.0371094	0.569336
Kingella oralis	0.0390625	1
Leptotrichia sp. HMT 223	0.0429688	0.101562
Parvimonas micra	0.0214844	0.96875
Prevotella oris	0.0219727	0.5625
Porphyromonas endodontalis*b	0.00585938	0.71875
p-values determined by Wilcoxon signed-rank test
*a : Bacterial species have been suggested to be related to periodontal disease (15-16)
*g : Bacterial species have been suggested to be related to dental caries (21).
In the concurrent group, p-values for species with a significantly increased the relative abundance ratio compared to before treatment (p<0.05).
	BT vs. CT	BT vs. AT
Campylobacter concisus*a	0.733398	0.00683594
Corynebacterium matruchotii	0.0185547	0.00488281
Peptidiphaga sp. HMT 183	0.0625	0.00390625
Actinomyces dentalis	0.25	0.03125
Cardiobacterium hominis	0.655273	0.0185547
Leptotrichia sp. HMT 417	0.850098	0.0263672
Veillonella parvula*a	0.677246	0.0209961
Actinomyces oris	0.0107422	0.84375
Actinomyces naeslundii*a	0.0424805	0.078125
p-values determined by Wilcoxon signed-rank test
*a : Bacterial species have been suggested to be related to periodontal disease (15-16)
In the concurrent group, p-values for species with a significantly reduced the relative abundance ratio compared to before treatment (p<0.05).
	BT vs. CT	BT vs. AT
Prevotella veroralis	0.460938	0.015625
Streptococcus sp. HMT 057	0.0419922	0.921875
p-values determined by Wilcoxon signed-rank test

## Sheet: Supplementary Table S8
Supplementary Table S8. Results of permutational analysis of variance (PERMANOVA) and analysis of similarities (ANOSIM) using Bray–Curtis dissimilarity
Comparison between the healthy group and the periodontal disease group
	PERMANOVA		ANOSIM
	R2 score	p-value	R	p-value
BT	0.0387809	0.192807	0.0278263	0.206
CT	0.0694386	0.017982	0.0857938	0.042
AT	0.0843536	0.004995	0.0875097	0.041
Abbreviations: BT, before treatment; CT, after completion of treatment; AT, several months after CT following transition to self-care
Comparison between the healthy group and the caries group
	PERMANOVA		ANOSIM
	R2 score	p-value	R	p-value
BT	0.0216791	0.625375	0.0473421	0.209
CT	0.0221928	0.604396	0.0301755	0.292
AT	0.0477485	0.136863	0.0729772	0.129
Comparison between the healthy group and the concurrent group
	PERMANOVA		ANOSIM
	R2 score	p-value	R	p-value
BT	0.0914861	0.016983	0.275839	0.001
CT	0.116456	0.004995	0.308463	0.001
AT	0.0918686	0.015984	0.191664	0.006
PERMANOVA is calculated by R adonis (vegan2.5-7) function.
ANOSIM is calculated by R adosim (vegan2.5-7) function.

## Sheet: Supplementary Table S9
Supplementary Table S9. Steel–Dwass test p-value for Bray–Curtis dissimilarity transition between the healthy and periodontal disease groups from before treatment to after treatment
The periodontal disease group
	BT	CT	AT
BT
CT	0.402732
AT	0.592861	0.95375
Abbreviations: BT, before treatment; CT, after completion of treatment; AT, several months after CT following transition to self-care
The caries group
	BT	CT	AT
BT
CT	0.998552
AT	0.980901	0.998992
The concurrent group
	BT	CT	AT
BT
CT	0.543254
AT	0.00137741	0.0129183

## Sheet: Supplementary Table S10
Supplementary Table S10. Comparative test results for metabolite concentrations
											Benjamini Y and Hochberg Y. Controlling the false discovery rate: a practical and powerful approach to multiple testing. J. Roy. Statist. Soc. Ser. 1995, B57:289-300.
The healthy group vs. each disease group
	p-value Wilcoxon rank-sum test result									FDR ,using the Benjamini-Hochberg method, calculated by R p.adjust (stats 4.0.4) function.									LDA Effect Size , LDA score (log 10)									LDA Effect Size ,p-value									Mean ± standard deviation (μM)										Prevalence
	Periodontal disease			Caries			Concurrent			Periodontal disease			Caries			Concurrent			Periodontal disease			Caries			Concurrent			Periodontal disease			Caries			Concurrent			Healthy	Periodontal disease			Caries			Concurrent			Healthy	Periodontal disease
	BT	CT	AT	BT	CT	AT	BT	CT	AT	BT	CT	AT	BT	CT	AT	BT	CT	AT	BT	CT	AT	BT	CT	AT	BT	CT	AT	BT	CT	AT	BT	CT	AT	BT	CT	AT		BT	CT	AT	BT	CT	AT	BT	CT	AT		BT	CT
1,3-Diaminopropane	0.585918	0.627142	0.91752	0.704092	0.522151	0.597534	0.271421	0.210919	0.29015	0.940429	0.916711	0.953767	0.975738	0.860994	0.920882	0.546368	0.393885	0.509216										-	-	-	-	-	-	-	-	-	0.2 ± 0.27	0.18 ± 0.18	0.18 ± 0.19	0.18 ± 0.26	0.13 ± 0.14	0.09 ± 0.09	0.17 ± 0.18	0.37 ± 0.54	0.44 ± 0.55	0.31 ± 0.41	0.727273	0.8125	0.8125
10-Hydroxydecanoate	0.437927	0.107717	0.0686487	0.762779	0.292389	0.0305294	0.245487	0.0529276	0.0305294	0.940429	0.439371	0.396111	0.975738	0.767244	0.382333	0.538399	0.157765	0.131446										-	0.0110017	0.0166287	-	-	-	-	-	-	0.18 ± 0.05	0.2 ± 0.05	0.21 ± 0.05	0.21 ± 0.04	0.18 ± 0.03	0.2 ± 0.04	0.22 ± 0.05	0.2 ± 0.04	0.21 ± 0.03	0.22 ± 0.04	1	1	1
1-Methyl-2-pyrrolidinone	0.529476	0.03601	0.0837125	0.557437	0.363437	0.136337	0.0404732	0.0404732	0.0227027	0.940429	0.192467	0.42	0.975738	0.779673	0.56973	0.392084	0.130695	0.125676		3.20413	3.09632			3.10291	3.67605	3.51871	3.28866	-	0.00544983	0.00596676	-	-	0.0334856	0.0105076	0.0254617	0.0210883	7.26 ± 8.57	9.1 ± 12.08	8.84 ± 5.77	9.02 ± 8.75	12.06 ± 19.64	12.49 ± 24.9	9.74 ± 13.34	24.31 ± 34.41	18.46 ± 23.21	13.09 ± 10.54	1	1	1
2AB	0.941806	0.82662	0.78141	0.444063	0.901127	0.276148	0.762779	0.465661	0.95754	0.960394	0.949082	0.951298	0.975738	0.969964	0.713	0.888953	0.644441	0.970057										-	-	-	-	-	-	-	-	-	0.26 ± 0.14	0.33 ± 0.35	0.24 ± 0.12	0.29 ± 0.21	0.32 ± 0.19	0.24 ± 0.15	0.21 ± 0.13	0.58 ± 0.93	0.31 ± 0.2	0.3 ± 0.3	1	1	1
2-Hydroxy-4-methylpentanoate	0.0263584	0.033358	0.0892759	0.0404732	0.438898	0.487813	0.146258	0.00180224	0.0119991	0.665034	0.18466	0.431094	0.631923	0.800347	0.879535	0.527208	0.0231168	0.0845388	2.27002		2.07919					2.35123	2.09243	0.00652746	0.00342253	0.00497367	-	-	-	-	0.00393908	0.0128975	0.23 ± 0.14	0.43 ± 0.37	0.34 ± 0.19	0.46 ± 0.5	0.36 ± 0.19	0.31 ± 0.26	0.31 ± 0.29	1.04 ± 1.96	0.59 ± 0.46	0.55 ± 0.72	1	1	1
2-Hydroxybutyrate	0.190671	0.011216	0.258315	0.817493	0.220265	0.260516	0.901127	0.487813	0.367946	0.851147	0.151418	0.763727	0.976608	0.767244	0.713	0.950168	0.657487	0.587954										-	-	-	-	-	-	-	-	-	0.62 ± 0.37	0.48 ± 0.25	0.37 ± 0.18	0.51 ± 0.36	0.55 ± 0.24	0.43 ± 0.19	0.54 ± 0.43	0.57 ± 0.31	0.65 ± 0.23	0.73 ± 0.38	0.954545	1	0.875
2-Hydroxyglutarate + Citramalate	0.188296	0.912336	0.142925	0.322523	0.322523	0.0729846	0.340422	0.00235039	0.0272478	0.851147	0.975222	0.56575	0.975738	0.767244	0.502414	0.587236	0.0231168	0.130367			2.54066			2.29957		2.76898	2.5026	-	-	0.0130044	-	-	0.0231751	-	0.00218822	0.0094619	1.15 ± 0.95	1.4 ± 0.87	1.35 ± 1.29	1.69 ± 1.26	1.44 ± 0.82	1.41 ± 1	1.49 ± 0.77	1.45 ± 1.09	2.68 ± 1.87	2.07 ± 1.3	0.909091	1	1
2-Hydroxypentanoate	0.0598716	0.271135	0.529476	0.0529276	0.260516	0.631431	0.101627	8.73304e-05	0.00273619	0.665034	0.667077	0.872287	0.631923	0.767244	0.922689	0.504453	0.0135362	0.0416333	2.25532	2.05323	2.12259				2.74314	2.41071	2.22228	0.00413252	0.00713512	0.00453546	-	-	0.0254617	0.0128975	0.00194028	0.00552208	0.42 ± 0.16	0.57 ± 0.25	0.51 ± 0.24	0.66 ± 0.64	0.6 ± 0.25	0.61 ± 0.36	0.51 ± 0.3	0.85 ± 0.9	0.77 ± 0.3	0.87 ± 0.86	1	1	1
2-Isopropylmalate	0.714968	0.200975	0.918596	0.762779	0.762779	0.533718	0.095588	0.179223	0.203982	0.940429	0.654972	0.953767	0.975738	0.902525	0.908789	0.504453	0.356147	0.400218										-	-	-	-	-	-	-	-	-	0.19 ± 0.15	0.19 ± 0.1	0.2 ± 0.25	0.21 ± 0.23	0.2 ± 0.14	0.17 ± 0.08	0.19 ± 0.22	0.12 ± 0.09	0.28 ± 0.23	0.23 ± 0.12	0.954545	1	1
2-Oxoisopentanoate	0.826576	0.677469	0.271018	0.382709	0.00414976	0.19117	0.326531	0.612506	0.73583	0.940429	0.921121	0.763727	0.975738	0.151786	0.62	0.587236	0.759507	0.838629					2.20498					-	-	-	-	0.007213	-	-	-	-	0.35 ± 0.19	0.32 ± 0.2	0.31 ± 0.15	0.28 ± 0.19	0.38 ± 0.17	0.17 ± 0.13	0.27 ± 0.21	0.27 ± 0.2	0.3 ± 0.16	0.4 ± 0.28	0.954545	0.875	0.9375
3-(4-Hydroxyphenyl)propionate	0.249064	0.164112	0.714898	0.73583	0.68944	1	0.326697	0.533718	0.0804038	0.860538	0.578123	0.942705	0.975738	0.902525	1	0.587236	0.695179	0.244365		2.82281								-	0.0398864	-	-	-	-	-	-	-	1.35 ± 1.21	2.22 ± 2.59	2.49 ± 2.7	1.85 ± 3.12	1.49 ± 1.06	1.15 ± 0.92	1.13 ± 0.68	4.54 ± 7.12	2.08 ± 2.17	2.92 ± 3.33	0.954545	0.9375	0.9375
3-Aminoisobutyrate	0.529476	0.297776	0.491756	0.0335898	0.0529276	0.0741621	0.101627	0.0628305	0.0529276	0.940429	0.678753	0.866591	0.631923	0.585984	0.502414	0.504453	0.173906	0.190786					2.05809	2.01552		2.39094		-	-	-	-	0.0474723	0.00687555	-	0.0334856	0.0474723	0.24 ± 0.18	0.23 ± 0.19	0.24 ± 0.25	0.24 ± 0.26	0.4 ± 0.23	0.39 ± 0.23	0.42 ± 0.29	0.4 ± 0.3	0.4 ± 0.23	0.41 ± 0.28	0.954545	1	1
3'-AMP	0.688448	0.623506	0.873576	0.714777	0.984891	0.893132	0.268528	0.0789636	0.454714	0.940429	0.916711	0.953767	0.975738	0.985841	0.990461	0.546368	0.207447	0.629292										-	-	-	-	-	-	-	-	-	0.1 ± 0.16	0.16 ± 0.34	0.16 ± 0.43	0.07 ± 0.1	0.09 ± 0.21	0.08 ± 0.1	0.1 ± 0.18	0.04 ± 0.09	0.02 ± 0.06	0.05 ± 0.11	0.363636	0.25	0.25
3-Hydroxybutyrate	0.473438	0.128965	0.297776	0.73583	0.0443257	0.203982	0.901127	0.817493	0.487813	0.940429	0.475942	0.772417	0.975738	0.585984	0.62	0.950168	0.911593	0.640771					2.52777					-	-	-	-	0.0254617	-	-	-	-	2.38 ± 1.51	1.97 ± 1.05	1.56 ± 0.68	1.86 ± 1.21	1.83 ± 0.54	1.48 ± 0.87	1.87 ± 1.53	2.87 ± 2.6	2.08 ± 0.56	2.46 ± 1	1	1	1
3-Hydroxypropionate	0.775382	0.0143229	0.0590378	0.606315	0.0607759	0.176012	0.656965	0.397737	0.487813	0.940429	0.158575	0.3658	0.975738	0.588767	0.62	0.827882	0.599995	0.640771					3.47089					-	-	-	-	0.0301545	-	-	-	-	15.53 ± 8.39	14.62 ± 8.19	9.37 ± 7.95	10.53 ± 7.06	15.06 ± 10.54	7.43 ± 7.87	12.56 ± 14.62	21.66 ± 18.77	16.23 ± 17.51	17.62 ± 15.12	1	0.875	0.75
3-Methylhistidine	0.90169	0.0836437	0.988352	0.68944	0.663399	0.817493	0.957524	0.203982	0.790011	0.944337	0.360132	0.988	0.975738	0.902525	0.990461	0.989442	0.385576	0.874655										-	-	-	-	-	-	-	-	-	0.1 ± 0.09	0.09 ± 0.06	0.08 ± 0.09	0.09 ± 0.07	0.12 ± 0.12	0.1 ± 0.05	0.11 ± 0.11	0.11 ± 0.11	0.11 ± 0.05	0.1 ± 0.1	0.954545	0.9375	0.875
3PG + 2PG	0.588525	0.491756	0.895454	0.73583	0.957524	0.796921	0.260516	0.101627	0.382709	0.940429	0.846913	0.953767	0.975738	0.985841	0.990461	0.538399	0.246129	0.605306										-	-	-	-	-	-	-	-	-	2.09 ± 3.07	1.51 ± 1.78	1.25 ± 1.14	1.63 ± 1.39	1.98 ± 2.3	1.45 ± 1.18	1.63 ± 1.36	1.09 ± 0.88	2.11 ± 1.16	1.75 ± 1.03	0.954545	0.875	1
3-Phenyllactate	0.0686487	0.25843	0.234245	0.755947	0.217227	0.260516	0.557437	0.0166338	0.0119991	0.665034	0.667077	0.7254	0.975738	0.767244	0.713	0.751329	0.0805698	0.0845388	2.40996	2.07948						2.39419	2.03378	0.0228129	0.0119683	0.0180179	-	-	-	-	0.0128975	0.0157563	0.3 ± 0.18	0.71 ± 1.06	0.51 ± 0.55	0.44 ± 0.37	0.31 ± 0.22	0.38 ± 0.21	0.37 ± 0.23	0.47 ± 0.5	0.64 ± 0.67	0.55 ± 0.42	1	1	1
3-Phenylpropionate	0.356003	0.297776	0.895454	0.873084	0.382709	0.257002	0.344764	0.167688	0.326697	0.940429	0.678753	0.953767	0.976608	0.779993	0.713	0.587236	0.356051	0.550414										-	-	-	-	-	-	-	-	-	31.68 ± 26.66	40.95 ± 32.59	43.07 ± 35.46	36.01 ± 31.68	34.07 ± 29.25	23.65 ± 20.98	25 ± 26.48	73.47 ± 101.28	54.31 ± 55.52	53.11 ± 54.12	1	0.9375	0.9375
4-Methyl-2-oxopentanoate	0.473438	0.033358	0.311714	0.444063	0.382709	0.382709	0.217227	0.0119991	0.0250994	0.940429	0.18466	0.78	0.975738	0.779993	0.813219	0.538399	0.0688834	0.12968		2.13833	2.0438					2.32695	2.0099	-	0.000173457	0.00282535	-	-	0.0366021	-	0.00851998	0.00851998	0.37 ± 0.19	0.48 ± 0.37	0.55 ± 0.32	0.49 ± 0.34	0.43 ± 0.2	0.45 ± 0.26	0.4 ± 0.17	0.49 ± 0.29	0.6 ± 0.3	0.65 ± 0.52	1	0.9375	1
5-Aminolevulinate	0.686277	0.264688	0.73622	0.349955	0.468755	0.85636	0.948178	0.634538	0.412615	0.940429	0.667077	0.942705	0.975738	0.825648	0.990461	0.989442	0.780583	0.612802										-	-	-	-	-	-	-	-	-	0.02 ± 0.03	0.02 ± 0.02	0.02 ± 0.04	0.02 ± 0.03	0.03 ± 0.02	0.01 ± 0.02	0.02 ± 0.02	0.02 ± 0.02	0.02 ± 0.03	0.03 ± 0.03	0.454545	0.5	0.3125
5-Aminovalerate	0.608974	0.82662	0.918596	0.901127	0.95754	0.817493	0.533718	0.191317	0.101627	0.940429	0.949082	0.953767	0.976608	0.985841	0.990461	0.742231	0.370676	0.266987									4.41099	-	-	-	-	-	-	-	-	0.0173844	101.58 ± 88.84	103.25 ± 136.9	105.25 ± 131.1	116.63 ± 161.47	105.67 ± 89.45	109.35 ± 128.11	86.86 ± 63.17	200.25 ± 228.87	176.36 ± 167.69	174.46 ± 133.54	1	1	1
5-Methoxyindoleacetate	0.297776	0.988352	0.568577	0.73583	0.402577	0.557437	0.873084	0.873084	0.0628305	0.902504	1	0.890859	0.975738	0.779993	0.908789	0.939778	0.926904	0.211711										-	-	-	-	-	-	-	-	-	1.67 ± 3.56	0.7 ± 0.22	0.82 ± 0.32	1.79 ± 3.42	1.01 ± 0.89	1.07 ± 1.36	0.83 ± 0.25	0.77 ± 0.2	1.78 ± 3.68	0.98 ± 0.29	1	1	1
5-Oxoproline	0.387572	0.759063	0.371585	0.557437	0.985841	0.631431	1	0.260516	0.656965	0.940429	0.949082	0.835652	0.975738	0.985841	0.922689	1	0.464137	0.777325	2.43426	2.40697	2.5006							0.0246409	0.0246409	0.0119683	-	-	-	-	-	-	1.87 ± 0.88	2.54 ± 2.31	2.18 ± 1.71	2.11 ± 0.99	2.11 ± 1.17	1.91 ± 1.06	1.98 ± 1.01	1.78 ± 0.69	2.51 ± 1.68	3.76 ± 6.06	1	1	1
6-Phosphogluconate	0.666096	0.0224139	0.505515	0.179223	0.179223	0.397737	0.985836	0.00462698	0.0443257	0.940429	0.165499	0.868681	0.957353	0.767244	0.829157	0.998727	0.0369861	0.171762										-	0.000928472	-	-	-	-	-	-	0.0210883	0.13 ± 0.07	0.2 ± 0.25	0.19 ± 0.1	0.16 ± 0.12	0.17 ± 0.08	0.16 ± 0.06	0.15 ± 0.09	0.35 ± 0.75	0.27 ± 0.16	0.29 ± 0.25	1	0.875	0.9375
7-Methylguanine	0.752243	0.0698842	0.547492	0.230287	0.324444	1	0.526681	0.838087	0.216467	0.940429	0.328244	0.877268	0.966277	0.767244	1	0.742141	0.915001	0.415681										-	-	-	-	-	-	-	-	-	0.03 ± 0.02	0.03 ± 0.03	0.02 ± 0.03	0.03 ± 0.03	0.04 ± 0.02	0.03 ± 0.02	0.03 ± 0.03	0.04 ± 0.04	0.04 ± 0.04	0.06 ± 0.08	0.818182	0.75	0.5625
Adenine	0.387572	0.211669	0.387572	0.260516	0.682894	0.276148	0.470985	0.292389	0.203982	0.940429	0.667077	0.847042	0.966277	0.902525	0.713	0.682268	0.498025	0.400218										-	0.0286801	0.0180179	-	-	0.0254617	-	-	-	0.21 ± 0.11	0.25 ± 0.13	0.29 ± 0.18	0.26 ± 0.12	0.37 ± 0.4	0.23 ± 0.1	0.29 ± 0.16	0.28 ± 0.21	0.33 ± 0.29	0.32 ± 0.19	0.954545	1	1
Adenosine	0.0892759	0.180752	0.190671	0.656965	0.156704	0.203982	0.0227027	0.344764	0.606315	0.762721	0.622591	0.629894	0.975738	0.767244	0.62	0.293244	0.550912	0.739991							3.0922			-	-	-	-	-	-	0.0142638	-	-	0.14 ± 0.08	0.1 ± 0.06	0.11 ± 0.05	0.11 ± 0.07	0.12 ± 0.04	0.1 ± 0.05	0.1 ± 0.07	0.09 ± 0.08	0.14 ± 0.14	0.13 ± 0.08	1	1	1
Agmatine	0.0638477	0.307852	0.420177	0.0995495	0.308425	0.599618	0.0995495	0.0130407	0.287879	0.665034	0.680503	0.858618	0.911765	0.767244	0.920882	0.504453	0.0721895	0.509216	2.58887	2.119					3.34515			0.0100232	0.0194411	0.0382783	-	-	-	0.0473029	-	-	0.04 ± 0.02	0.06 ± 0.05	0.05 ± 0.03	0.04 ± 0.03	0.05 ± 0.02	0.03 ± 0.02	0.04 ± 0.02	0.07 ± 0.06	0.07 ± 0.04	0.07 ± 0.08	0.818182	0.9375	1
Ala	0.671782	0.650569	0.271135	0.191317	0.423031	0.557437	0.402577	0.0277036	0.146258	0.940429	0.916711	0.763727	0.957353	0.789998	0.908789	0.655085	0.104733	0.323856			3.19433					3.13839		-	-	0.00155873	-	-	-	-	0.0366021	-	7.09 ± 4.59	10.06 ± 10.78	8.54 ± 7.55	8.58 ± 5.39	9.12 ± 5.33	7.71 ± 3.68	7.83 ± 3.78	13.24 ± 14.81	10.39 ± 4.58	9.57 ± 5.8	1	1	1
Ala-Ala	0.0558359	0.0784262	0.04184	0.0443257	0.0577083	0.0368998	0.0586381	0.00207618	0.00594115	0.665034	0.347316	0.31	0.631923	0.588767	0.382333	0.454445	0.0231168	0.0600169	2.37255				2.33337			2.27151		0.00342253	0.00140761	0.000835028	0.0191582	0.0399624	0.00441386	-	0.0105076	0.00393908	0.1 ± 0.06	0.21 ± 0.18	0.16 ± 0.1	0.16 ± 0.09	0.16 ± 0.1	0.15 ± 0.09	0.15 ± 0.06	0.3 ± 0.41	0.32 ± 0.24	0.26 ± 0.28	0.954545	1	1
Allantoin	0.58862	0.78141	0.473438	0.682894	0.136337	0.606315	0.118016	0.817493	0.0741621	0.940429	0.949082	0.866591	0.975738	0.767244	0.920882	0.504453	0.911593	0.229903										-	-	-	-	-	-	-	-	-	14.56 ± 4.46	15.61 ± 5.01	14.37 ± 4.38	15.63 ± 4.36	16.24 ± 6.28	12.14 ± 3.05	13.77 ± 3.69	18.88 ± 9.92	15.39 ± 5.96	18.57 ± 6.53	1	1	1
alpha-Aminoadipate	0.895454	0.82662	0.271135	0.873084	0.0529276	0.136337	0.682894	0.179223	0.156704	0.944186	0.949082	0.763727	0.976608	0.585984	0.56973	0.846789	0.356147	0.33735			2.01593		2.14405					-	0.0358029	0.00172467	-	0.0105076	0.00552208	-	-	-	0.42 ± 0.28	0.58 ± 0.85	0.54 ± 0.65	0.53 ± 0.35	0.52 ± 0.48	0.53 ± 0.14	0.56 ± 0.35	0.47 ± 0.41	0.59 ± 0.39	0.66 ± 0.58	1	1	1
AMP	0.818154	0.552025	0.790377	0.658651	0.74669	0.985184	0.412615	0.412615	0.631396	0.940429	0.875445	0.951298	0.975738	0.902525	1	0.655085	0.607128	0.752859										-	-	-	-	-	-	-	-	-	0.15 ± 0.25	0.65 ± 1.45	0.18 ± 0.37	0.19 ± 0.25	0.09 ± 0.11	0.12 ± 0.17	0.12 ± 0.13	0.09 ± 0.15	0.07 ± 0.1	0.11 ± 0.17	0.545455	0.5625	0.375
Anserine + Homocarnosine	0.236125	0.0494294	0.420832	0.928577	0.418409	0.414602	0.12519	0.760457	0.0851056	0.851147	0.255385	0.858618	0.979558	0.789998	0.829157	0.504453	0.873117	0.24987										-	-	-	-	-	-	-	-	-	0.2 ± 0.55	0.07 ± 0.11	0.05 ± 0.08	0.07 ± 0.09	0.18 ± 0.35	0.07 ± 0.06	0.08 ± 0.12	0.05 ± 0.07	0.16 ± 0.25	0.09 ± 0.2	0.727273	0.5625	0.375
Arg	0.895454	0.988352	0.58862	0.217227	0.260516	0.344764	0.656965	0.382709	0.581644	0.944186	1	0.895049	0.961	0.767244	0.786232	0.827882	0.587326	0.721238										-	-	-	-	-	-	-	-	-	6.49 ± 4.88	8.8 ± 12.07	7.58 ± 9.16	5.62 ± 4.34	7.4 ± 3.27	6.47 ± 2.03	6.41 ± 2.47	7.17 ± 5.17	7.68 ± 4.81	7.69 ± 5.58	1	1	1
Asn	0.5265	0.024558	0.0106574	0.467893	0.117702	0.0937792	0.276611	0.0100902	0.00747021	0.940429	0.165499	0.1705	0.975738	0.767244	0.502414	0.549675	0.062559	0.0643268								2.29153	2.04399	-	0.0317284	0.0298234	-	-	-	-	0.0124093	0.00744848	0.31 ± 0.35	0.27 ± 0.42	0.12 ± 0.24	0.08 ± 0.11	0.19 ± 0.17	0.11 ± 0.08	0.11 ± 0.1	0.16 ± 0.15	0.06 ± 0.07	0.05 ± 0.05	0.772727	0.75	0.5625
Asp	0.568577	0.529476	0.693254	0.0628305	0.985841	0.606315	0.309238	0.0484717	0.260516	0.940429	0.875445	0.942705	0.6975	0.985841	0.920882	0.577493	0.147316	0.475058	2.60633	2.69718	2.58456	2.6427						0.0153345	0.00172467	0.00453546	0.00687555	-	-	-	-	-	2.79 ± 1.25	3.79 ± 2.81	3.34 ± 1.65	3.02 ± 1.14	4.22 ± 2.22	2.95 ± 1.06	2.95 ± 0.93	6.1 ± 9.68	4.52 ± 2.54	3.72 ± 2.46	1	1	1
Azelate	0.311714	0.0206367	0.00113012	0.845196	0.326697	0.136337	0.00851597	0.0368998	0.000731429	0.902504	0.165499	0.03875	0.976608	0.767244	0.56973	0.188568	0.121691	0.0188952									2.02237	-	0.00190672	0.000485297	-	-	0.0157563	-	-	0.00851998	0.1 ± 0.04	0.11 ± 0.04	0.24 ± 0.25	0.18 ± 0.1	0.09 ± 0.02	0.14 ± 0.11	0.19 ± 0.14	0.14 ± 0.05	0.15 ± 0.07	0.28 ± 0.32	1	1	1
Benzamide	0.82662	0.455493	0.608974	0.95754	0.344764	0.817493	0.167688	0.382709	0.217227	0.940429	0.81284	0.906381	0.983377	0.779673	0.990461	0.538399	0.587326	0.415681										-	-	-	-	-	-	-	-	-	3.95 ± 3.93	3.63 ± 2.81	3.69 ± 1.98	3.67 ± 2.78	5.14 ± 7.14	3.51 ± 4.53	3.35 ± 2.98	8.09 ± 9.6	6.2 ± 6.69	5.06 ± 3.65	1	1	1
beta-Ala	0.693254	0.222757	0.714968	0.487813	0.73583	0.985841	0.709191	0.245487	0.817493	0.940429	0.667077	0.942705	0.975738	0.902525	1	0.865549	0.442448	0.886094										-	-	0.0265943	-	-	-	-	-	-	0.45 ± 0.22	0.56 ± 0.46	0.4 ± 0.28	0.47 ± 0.33	0.52 ± 0.24	0.5 ± 0.25	0.54 ± 0.41	0.55 ± 0.39	0.59 ± 0.33	0.47 ± 0.29	1	1	1
beta-Ala-Lys	0.160015	0.0126995	0.299388	0.262022	0.2023	0.667759	0.0100679	0.00230671	0.00305519	0.851147	0.151418	0.772417	0.966277	0.767244	0.949908	0.195066	0.0231168	0.0416333							3.02494	2.34079		-	0.00363641	-	-	-	-	0.0191496	0.00138468	0.00337503	0.05 ± 0.09	0.18 ± 0.25	0.17 ± 0.22	0.1 ± 0.14	0.08 ± 0.09	0.08 ± 0.09	0.08 ± 0.15	0.21 ± 0.19	0.36 ± 0.45	0.22 ± 0.21	0.363636	0.5625	0.75
Betaine	0.608974	0.491756	0.872398	0.276148	0.985841	0.845196	0.465661	0.363437	0.631431	0.940429	0.846913	0.953767	0.966277	0.985841	0.990461	0.680919	0.574823	0.752859										-	-	-	-	-	-	-	-	-	1.02 ± 0.54	0.95 ± 0.51	0.95 ± 0.58	0.97 ± 0.42	2.12 ± 3.64	1.04 ± 0.56	0.93 ± 0.36	1.37 ± 1.25	2.42 ± 4.65	1.15 ± 0.69	1	1	1
Butyrate	0.693254	0.78141	0.144801	0.179223	0.326697	0.901127	0.344764	0.444063	0.487813	0.940429	0.949082	0.56575	0.957353	0.767244	0.990461	0.587236	0.631466	0.640771										-	-	-	-	-	-	-	-	-	7.45 ± 6.76	8.63 ± 8.9	5.82 ± 4.41	5.37 ± 7.02	13.61 ± 13.42	10.46 ± 21.49	6.82 ± 7.17	20.05 ± 27.53	11.53 ± 10.76	9.25 ± 7.86	1	1	1
Cadaverine	0.58862	0.895454	0.548859	0.126927	0.533718	0.709191	0.203982	0.423031	0.167688	0.940429	0.975222	0.877268	0.957353	0.861732	0.990045	0.538399	0.607128	0.356051										-	-	-	-	-	-	-	-	-	1.49 ± 1.27	4.95 ± 10.1	4.68 ± 11.12	2.71 ± 3.76	1.95 ± 1.34	2 ± 2.35	1.86 ± 1.76	5.49 ± 6.84	5.02 ± 5.65	3.36 ± 3.77	1	1	1
Carnitine	0.941806	0.650569	0.714968	0.901127	0.444063	0.382709	0.790011	0.109587	0.344764	0.960394	0.916711	0.942705	0.976608	0.800347	0.813219	0.90705	0.257364	0.568494										-	-	-	-	-	0.0191582	-	-	-	0.48 ± 0.26	0.51 ± 0.3	0.46 ± 0.23	0.46 ± 0.12	0.48 ± 0.24	0.49 ± 0.15	0.55 ± 0.25	0.46 ± 0.27	0.59 ± 0.23	0.56 ± 0.3	1	1	1
Carnosine	0.759003	0.0173267	0.355416	0.600124	0.309073	0.18795	0.0145442	0.423031	0.0481308	0.940429	0.165499	0.820588	0.975738	0.767244	0.62	0.225435	0.607128	0.178884							3.04647		2.16707	-	-	-	-	-	-	0.00612628	-	0.0189749	0.09 ± 0.11	0.08 ± 0.11	0.03 ± 0.03	0.08 ± 0.15	0.09 ± 0.1	0.06 ± 0.05	0.04 ± 0.05	0.02 ± 0.02	0.07 ± 0.05	0.05 ± 0.12	1	0.8125	0.6875
Choline	0.568577	0.403961	0.491756	0.245487	0.363437	0.326697	0.985841	0.23106	0.245487	0.940429	0.763585	0.866591	0.966277	0.779673	0.777348	0.998727	0.421625	0.452983		2.56198	2.61173			2.469				-	0.0119683	0.0195077	-	-	0.0334856	-	-	-	2.35 ± 0.99	2.8 ± 1.64	2.93 ± 1.9	2.58 ± 1.16	2.98 ± 1.49	2.59 ± 0.86	2.93 ± 1.57	3.64 ± 3.76	3.14 ± 1.77	3.54 ± 3.03	1	1	1
cis-Aconitate	0.255385	0.603547	0.958774	0.418027	0.810513	0.735739	0.322523	0.527376	0.401777	0.860538	0.916711	0.977614	0.975738	0.938603	0.990461	0.587236	0.69274	0.60582										-	-	-	-	-	-	-	-	-	0.38 ± 0.79	0.18 ± 0.09	0.24 ± 0.16	0.31 ± 0.27	0.2 ± 0.09	0.38 ± 0.44	0.24 ± 0.17	0.23 ± 0.26	0.3 ± 0.37	0.36 ± 0.31	0.909091	1	1
Citrate	0.0520237	0.0206367	0.0146726	0.790011	0.276148	0.0870516	0.126927	0.0368998	0.363437	0.665034	0.165499	0.188214	0.976608	0.767244	0.502414	0.504453	0.121691	0.586799			3.07083					3.00359		-	-	0.0413476	-	-	-	-	0.0399624	-	7.12 ± 8.65	3.12 ± 1.9	3.32 ± 2.9	2.81 ± 2.1	4.07 ± 1.58	4.22 ± 3.69	3.57 ± 2.8	4.25 ± 5.82	4.9 ± 6.96	4.86 ± 4.35	1	1	1
Citrulline	0.234245	0.234245	0.234245	0.0529276	0.309238	0.0941206	0.146258	0.00407071	0.0227027	0.851147	0.667077	0.7254	0.631923	0.767244	0.502414	0.527208	0.0350533	0.125676	2.79658	2.69205	2.59852	2.68163		2.63629		3.08888	2.87571	0.0195077	0.0286801	0.00713512	0.0366021	-	0.0116483	-	0.00351114	0.00493993	2.45 ± 2.22	4.47 ± 4.94	3.41 ± 3.26	2.81 ± 1.89	4.07 ± 3.58	2.68 ± 1.89	3.21 ± 2.12	7.89 ± 14.15	5.65 ± 3.14	4.72 ± 3.57	1	1	1
CMP	0.210068	0.760841	0.134015	0.685382	0.384099	0.327575	0.409699	0.850065	0.117702	0.851147	0.949082	0.561351	0.975738	0.779993	0.777348	0.655085	0.915001	0.288975										-	-	-	-	-	-	-	-	-	0.18 ± 0.2	0.28 ± 0.29	0.23 ± 0.3	0.22 ± 0.14	0.25 ± 0.28	0.21 ± 0.14	0.22 ± 0.14	0.11 ± 0.15	0.15 ± 0.12	0.22 ± 0.11	0.681818	0.8125	0.6875
Creatine	0.608974	0.234245	0.73691	0.95754	0.73583	0.92929	0.260516	0.656965	0.709191	0.940429	0.667077	0.942705	0.983377	0.902525	0.999965	0.538399	0.783304	0.820333										-	-	-	-	-	-	-	-	-	5.71 ± 2.81	5.36 ± 3.01	4.87 ± 2.7	5.11 ± 1.67	5.93 ± 3.11	5.58 ± 1.54	5.9 ± 3	5.19 ± 4.17	5.95 ± 2.36	5.9 ± 3.53	1	1	1
Creatinine	0.0784262	0.0520237	0.0837125	0.631431	0.581644	0.873084	0.985841	0.487813	0.309238	0.715062	0.260118	0.42	0.975738	0.901548	0.990461	0.998727	0.657487	0.532576										-	-	-	-	-	-	-	-	-	1.33 ± 0.59	1.11 ± 0.52	0.99 ± 0.4	1.01 ± 0.39	1.61 ± 0.99	1.73 ± 1.25	1.54 ± 1.19	1.4 ± 0.88	1.47 ± 0.66	1.68 ± 1.14	1	1	1
Cysteine-glutathione disulphide	0.578213	0.20283	0.053363	0.985402	0.199725	0.538935	0.161659	0.150319	0.150319	0.940429	0.654972	0.342292	0.986	0.767244	0.908789	0.538399	0.332849	0.328161										-	-	-	-	-	-	-	-	-	0.11 ± 0.16	0.06 ± 0.07	0.06 ± 0.12	0.03 ± 0.05	0.06 ± 0.06	0.04 ± 0.05	0.05 ± 0.06	0.03 ± 0.05	0.03 ± 0.06	0.03 ± 0.05	0.590909	0.5625	0.375
Cytidine	0.326066	0.249064	0.297776	0.167688	0.363437	0.428035	0.444063	0.0250994	0.0335898	0.902504	0.667077	0.772417	0.957353	0.779673	0.829157	0.674802	0.0972601	0.140714								2.37008		-	0.0371156	0.0443823	-	-	-	-	0.0254617	0.0279286	0.19 ± 0.15	0.23 ± 0.14	0.23 ± 0.14	0.25 ± 0.18	0.25 ± 0.12	0.22 ± 0.14	0.2 ± 0.09	0.23 ± 0.16	0.31 ± 0.13	0.32 ± 0.23	0.954545	1	0.9375
DHAP	0.0416224	0.000886049	0.00353545	0.817493	0.00115873	0.0031305	8.77316e-05	0.00038655	0.0166338	0.665034	0.0310702	0.0885714	0.976608	0.0598679	0.155	0.0135984	0.0231168	0.0991628	2.36853	2.64084	2.56678		2.69056	2.64904	2.83546	2.72229	2.65857	0.0356006	0.0129895	0.0135082	-	0.000800818	0.0013397	0.00010257	0.000251622	0.0128975	1.59 ± 1.66	0.95 ± 1.51	0.34 ± 0.24	0.42 ± 0.35	1.84 ± 1.87	0.33 ± 0.3	0.36 ± 0.2	0.21 ± 0.27	0.37 ± 0.67	0.48 ± 0.44	0.954545	0.75	0.875
Diethanolamine	0.0134367	0.965064	0.311714	0.487813	0.762779	0.344764	0.465661	0.156704	0.0683094	0.665034	0.990629	0.78	0.975738	0.902525	0.786232	0.680919	0.33735	0.216081										-	-	-	-	-	-	-	-	-	1.77 ± 0.86	1.24 ± 0.53	2.36 ± 2.09	1.54 ± 0.67	1.45 ± 0.49	3.2 ± 4.81	1.65 ± 1.15	1.48 ± 0.46	1.33 ± 0.55	2.7 ± 1.42	1	1	1
Dodecanedioate	0.387572	0.00100226	0.000117167	0.845196	0.845141	0.0205013	0.0870516	0.00956481	3.81323e-05	0.940429	0.0310702	0	0.976608	0.963212	0.361667	0.504453	0.0617727	0.00591051		2.03679	2.04524			2.0124			2.43065	-	0.000541828	0.000195108	-	-	0.0399624	-	-	0.00246872	0.04 ± 0.02	0.04 ± 0.01	0.05 ± 0.01	0.05 ± 0.01	0.03 ± 0.01	0.03 ± 0.02	0.05 ± 0.02	0.04 ± 0.02	0.05 ± 0.02	0.07 ± 0.02	1	0.9375	1
Ethanolamine phosphate	0.0558359	0.00934495	0.121556	0.344764	0.245487	0.191317	0.0031305	0.000998271	0.0031305	0.665034	0.151418	0.540286	0.975738	0.767244	0.62	0.0970456	0.0231168	0.0416333				3.35623			3.63322	3.7234	3.67664	-	-	-	0.0399624	-	-	0.00616545	0.000412937	0.00118123	22.09 ± 13.43	13.67 ± 7.54	12.41 ± 6.13	15.47 ± 8.8	18 ± 10.04	15.92 ± 5.34	16.21 ± 8.63	10.16 ± 6.74	9.07 ± 7.21	10.3 ± 6.05	1	1	1
F6P	0.918596	0.965064	0.803935	0.510503	0.901127	0.179223	0.762779	0.0628305	0.23106	0.955587	0.990629	0.951298	0.975738	0.969964	0.62	0.888953	0.173906	0.43676										-	-	-	-	-	0.0279286	-	-	-	0.51 ± 0.31	0.57 ± 0.47	0.54 ± 0.4	0.51 ± 0.34	0.55 ± 0.35	0.51 ± 0.39	0.62 ± 0.29	0.44 ± 0.3	0.57 ± 0.11	0.6 ± 0.3	1	1	0.9375
Fumarate	0.222757	0.529476	0.356003	0.510503	0.901127	0.73583	0.109587	0.557437	0.00671191	0.851147	0.875445	0.820588	0.975738	0.969964	0.990461	0.504453	0.714073	0.0611968									2.07522	-	-	-	-	-	-	-	-	0.00312593	0.58 ± 0.34	0.64 ± 0.32	0.5 ± 0.27	0.45 ± 0.16	0.67 ± 0.39	0.51 ± 0.15	0.48 ± 0.15	0.91 ± 0.89	0.47 ± 0.2	0.33 ± 0.17	1	1	1
G1P	0.714968	0.403961	0.803935	0.762779	0.606315	0.790011	0.245487	0.845196	0.873084	0.940429	0.763585	0.951298	0.975738	0.902525	0.990461	0.538399	0.915001	0.920599										-	-	-	-	-	-	-	-	-	0.5 ± 0.5	0.4 ± 0.29	0.37 ± 0.28	0.46 ± 0.31	0.46 ± 0.34	0.35 ± 0.22	0.36 ± 0.19	0.42 ± 0.53	0.45 ± 0.32	0.43 ± 0.26	1	1	0.9375
G6P	0.548859	0.803935	0.78141	0.465661	0.790011	0.901127	0.557437	0.402577	0.487813	0.940429	0.949082	0.951298	0.975738	0.927664	0.990461	0.751329	0.599995	0.640771										-	-	-	-	-	-	-	-	-	2.11 ± 1.53	2.04 ± 1.84	1.85 ± 1.16	1.84 ± 1.12	2.61 ± 2.43	1.84 ± 1.14	1.88 ± 1.21	1.67 ± 1.04	2.02 ± 0.53	2.25 ± 1.24	1	1	1
GABA	0.568577	0.548859	0.849447	0.326697	0.762779	0.631431	0.656965	0.292389	0.606315	0.940429	0.875445	0.953587	0.975738	0.902525	0.922689	0.827882	0.498025	0.739991										-	-	-	-	-	-	-	-	-	0.4 ± 0.28	0.55 ± 0.63	0.34 ± 0.26	0.44 ± 0.43	0.61 ± 0.54	0.37 ± 0.19	0.3 ± 0.12	0.54 ± 0.5	0.49 ± 0.29	0.48 ± 0.38	1	1	1
gamma-Butyrobetaine	0.671782	1	0.491756	0.682894	0.73583	0.790011	0.344764	0.0443257	0.0870516	0.940429	1	0.866591	0.975738	0.902525	0.990461	0.587236	0.140214	0.24987								2.48694	2.18941	-	-	0.0286801	-	-	-	-	0.0116483	0.0435809	0.48 ± 0.29	0.64 ± 0.72	0.53 ± 0.38	0.6 ± 0.52	0.58 ± 0.38	0.59 ± 0.47	0.58 ± 0.42	1.25 ± 1.85	1.29 ± 1.11	0.97 ± 0.99	1	1	1
Gln	0.714968	0.941806	0.510438	0.402577	0.444063	0.73583	0.292389	0.0741621	0.292389	0.940429	0.979731	0.868681	0.975738	0.800347	0.990461	0.566503	0.198192	0.509216								3.14388		-	-	-	-	-	-	-	0.0334856	-	4.41 ± 3.55	7.56 ± 13.4	5.31 ± 6.31	4.65 ± 2.89	6.1 ± 5.46	4.51 ± 2.28	4.54 ± 2.99	8.86 ± 11.36	7.67 ± 5.48	5.76 ± 4.17	1	1	1
Glu	0.872398	0.849447	0.671782	0.709191	0.682894	0.557437	0.444063	0.0870516	0.423031	0.944186	0.96812	0.942705	0.975738	0.902525	0.908789	0.674802	0.224883	0.612802			3.12963							-	-	0.0309053	-	-	-	-	-	-	7.08 ± 4.4	11.28 ± 14.14	7.56 ± 6.94	7.93 ± 4.94	8.78 ± 6.55	7.46 ± 3.53	7.38 ± 3.7	13.38 ± 19.52	12.92 ± 10.19	10.57 ± 9.86	1	1	1
Glucosamine	0.39885	0.941605	0.918004	0.291579	0.485759	0.437345	0.0718244	0.0573248	0.126317	0.940429	0.979731	0.953767	0.966277	0.840122	0.829157	0.463866	0.165644	0.298086							2.97239	2.20299		-	-	-	-	-	-	0.0228187	0.039659	-	0.11 ± 0.15	0.14 ± 0.16	0.1 ± 0.11	0.16 ± 0.28	0.16 ± 0.22	0.13 ± 0.13	0.15 ± 0.16	0.49 ± 0.84	0.26 ± 0.19	0.24 ± 0.21	0.818182	0.875	0.8125
Glu-Glu	0.639698	0.724446	0.817722	0.285188	0.210288	0.570265	0.526244	0.0463975	0.956761	0.940429	0.949082	0.953587	0.966277	0.767244	0.920312	0.742141	0.143832	0.970057								2.67685		-	-	-	-	-	-	-	0.0454478	-	0.05 ± 0.05	0.07 ± 0.1	0.07 ± 0.13	0.06 ± 0.06	0.06 ± 0.04	0.03 ± 0.04	0.05 ± 0.04	0.11 ± 0.16	0.1 ± 0.11	0.05 ± 0.05	0.727273	0.625	0.5
Glutathione(ox)	0.600261	0.349804	0.484958	0.361193	0.866024	0.838087	0.457238	0.89305	0.394488	0.940429	0.745681	0.866591	0.975738	0.969964	0.990461	0.680919	0.941651	0.60582										-	-	-	-	-	-	-	-	-	0.13 ± 0.21	0.12 ± 0.2	0.08 ± 0.14	0.07 ± 0.08	0.06 ± 0.06	0.09 ± 0.09	0.11 ± 0.1	0.06 ± 0.07	0.1 ± 0.18	0.05 ± 0.05	0.818182	0.625	0.75
Gly	0.941806	0.872398	0.671782	0.167688	0.423031	0.423031	0.557437	0.0305294	0.0628305	0.960394	0.970759	0.942705	0.957353	0.789998	0.829157	0.751329	0.107547	0.211711								4.11299	3.93576	-	-	-	-	-	-	-	0.0210883	0.0173844	31.3 ± 26.83	64.43 ± 139.78	38.25 ± 60.82	37.86 ± 36.42	43.19 ± 27.02	40.31 ± 43.19	35.2 ± 25.25	56.66 ± 69.66	68.95 ± 60.95	58.15 ± 46.85	1	1	1
Glycerophosphate	0.180752	0.25843	0.73691	0.656965	0.581644	0.985841	0.0404732	0.709191	0.873084	0.851147	0.667077	0.942705	0.975738	0.901548	1	0.392084	0.826501	0.920599							2.90724			-	-	-	-	-	-	0.00552208	-	-	5.66 ± 3.79	4.27 ± 2.19	4.22 ± 1.51	4.75 ± 1.93	4.94 ± 2.72	4.48 ± 1.27	4.86 ± 1.82	3.35 ± 1.41	4.81 ± 1.93	5.4 ± 2.51	1	1	1
Glycerophosphorylcholine	0.697233	0.370987	0.923496	0.687481	0.278963	0.509779	0.188494	0.199574	0.00448336	0.940429	0.757837	0.953767	0.975738	0.767244	0.908621	0.538399	0.381902	0.0506409									2.31993	-	-	-	-	-	-	-	-	0.00266973	0.54 ± 0.54	0.79 ± 1.4	0.56 ± 1.01	0.55 ± 0.63	0.46 ± 0.58	0.71 ± 0.58	0.56 ± 0.48	0.33 ± 0.52	0.29 ± 0.3	0.08 ± 0.12	0.772727	0.8125	0.6875
Glycolate	0.153243	0.403961	0.326066	0.682894	0.309238	0.363437	0.0119991	0.00116154	0.00851597	0.851147	0.763585	0.796797	0.975738	0.767244	0.792465	0.20665	0.0231168	0.0694723			2.40154					2.61133	3.23987	-	-	0.0384904	-	-	-	-	0.0157563	0.0210883	2.53 ± 0.89	2.81 ± 0.75	2.63 ± 1.13	2.65 ± 0.66	2.53 ± 0.58	2.7 ± 0.69	2.65 ± 0.64	4.16 ± 3.19	3.81 ± 1.3	10.25 ± 22.15	1	1	0.9375
Gly-Gly	0.987959	0.758237	0.779857	0.349985	0.957111	0.766428	0.376851	0.188494	0.758548	0.987959	0.949082	0.951298	0.975738	0.985841	0.990461	0.628085	0.36983	0.845863										-	-	-	-	-	-	-	-	-	0.13 ± 0.16	0.21 ± 0.37	0.1 ± 0.11	0.12 ± 0.09	0.13 ± 0.26	0.1 ± 0.06	0.08 ± 0.06	0.32 ± 0.5	0.22 ± 0.2	0.13 ± 0.11	0.590909	0.625	0.6875
Guanine	0.78141	0.437927	0.58862	0.790011	0.533718	0.985841	0.260516	0.557437	0.423031	0.940429	0.81284	0.895049	0.976608	0.861732	1	0.538399	0.714073	0.612802										-	-	-	-	-	-	-	-	-	0.57 ± 0.48	0.5 ± 0.41	0.55 ± 0.69	0.43 ± 0.25	0.5 ± 0.4	0.41 ± 0.28	0.4 ± 0.14	0.42 ± 0.34	0.37 ± 0.17	0.37 ± 0.19	1	1	1
Guanosine	0.608974	0.267973	0.843277	0.817493	0.709191	0.631431	0.203982	0.510503	0.438898	0.940429	0.667077	0.953587	0.976608	0.902525	0.922689	0.538399	0.682138	0.627301										-	-	-	-	-	-	-	-	-	0.15 ± 0.1	0.15 ± 0.11	0.18 ± 0.27	0.16 ± 0.12	0.17 ± 0.12	0.15 ± 0.11	0.14 ± 0.11	0.1 ± 0.08	0.12 ± 0.05	0.13 ± 0.1	1	1	0.875
Hexanoate	0.588525	0.809404	0.742216	0.587636	0.032844	0.128326	0.637695	0.605694	0.87304	0.940429	0.949082	0.942705	0.975738	0.585984	0.56973	0.823689	0.757118	0.920599					2.3221					-	-	-	-	0.0358015	-	-	-	-	0.83 ± 0.8	0.84 ± 0.61	0.8 ± 0.69	0.68 ± 0.53	0.95 ± 0.75	0.31 ± 0.35	0.43 ± 0.46	3.12 ± 5.41	1.29 ± 1.57	0.82 ± 0.8	0.863636	1	0.9375
His	0.04184	0.114476	0.0450343	0.0184822	0.0529276	0.0368998	0.23106	0.00594115	0.0484717	0.665034	0.443596	0.317045	0.631923	0.585984	0.382333	0.538399	0.0438513	0.178884	3.01862	3.00403	3.14587	2.80991	2.87078	2.95315		3.08393	2.81492	0.00652746	0.00376233	0.00413252	0.0173844	0.0254617	0.00246872	-	0.0157563	0.0254617	3.44 ± 2.11	6.26 ± 6.06	5.23 ± 4.21	5.81 ± 5	5.37 ± 2.56	5.27 ± 3.56	4.81 ± 1.57	4.84 ± 3.16	6.66 ± 3.18	5.55 ± 3.41	1	1	1
Histamine	0.294349	0.453961	0.146075	0.201913	0.119319	0.531782	0.032844	0.231214	0.119319	0.902504	0.81284	0.56575	0.957353	0.767244	0.908789	0.391601	0.421625	0.288975							2.74394			-	-	-	-	-	-	0.042684	-	-	0.08 ± 0.23	0.13 ± 0.22	0.06 ± 0.08	0.07 ± 0.1	0.08 ± 0.11	0.05 ± 0.05	0.03 ± 0.03	0.22 ± 0.36	0.15 ± 0.2	0.13 ± 0.28	0.772727	0.75	0.875
Homoserine	0.534506	0.553507	0.849409	0.0941206	0.656852	0.68944	0.629809	0.0151895	0.279825	0.940429	0.875445	0.953587	0.910625	0.902525	0.970864	0.822451	0.0759473	0.504336	2.37274							2.91629		0.0345104	-	-	0.0474723	-	0.0221052	-	0.00416746	-	0.08 ± 0.04	0.13 ± 0.15	0.09 ± 0.09	0.09 ± 0.08	0.11 ± 0.04	0.1 ± 0.07	0.09 ± 0.04	0.13 ± 0.18	0.16 ± 0.1	0.13 ± 0.13	0.954545	0.9375	0.8125
Homovanillate	0.326066	0.442033	0.284249	0.0683094	0.326697	0.276148	0.363271	0.0108976	0.0277036	0.902504	0.81284	0.772281	0.702667	0.767244	0.713	0.612033	0.0649664	0.130367		2.35453	2.35793					2.49129	2.62315	-	0.0344215	0.00596676	-	-	-	-	0.00522024	0.00765829	0.78 ± 0.5	1.16 ± 0.97	1.16 ± 1.17	1.22 ± 1.06	1.01 ± 0.38	1 ± 0.71	0.91 ± 0.49	1.59 ± 2.19	1.53 ± 1.16	1.92 ± 1.97	0.954545	1	0.8125
Hydroxyproline	0.73691	1	0.387572	0.188581	0.0305294	0.402577	0.762779	0.00156059	0.0250994	0.940429	1	0.847042	0.957353	0.585984	0.829157	0.888953	0.0231168	0.12968					2.06532			2.40677	2.06676	-	-	0.00544983	-	0.0191582	0.0254617	-	0.00118123	0.00616545	0.22 ± 0.12	0.27 ± 0.21	0.24 ± 0.15	0.25 ± 0.12	0.31 ± 0.25	0.3 ± 0.12	0.29 ± 0.22	0.3 ± 0.32	0.5 ± 0.38	0.35 ± 0.19	1	1	1
Hypoxanthine	0.849447	0.356003	0.988352	0.817493	0.557437	0.985841	0.762779	0.95754	0.326697	0.940459	0.745681	0.988	0.976608	0.89075	1	0.888953	0.982905	0.550414										-	-	-	-	-	-	-	-	-	1.35 ± 1.27	1.43 ± 1.26	1.27 ± 1.45	1.09 ± 0.67	1.39 ± 1.42	0.93 ± 0.6	1.14 ± 0.69	1.94 ± 2.99	1.17 ± 0.88	0.93 ± 0.72	1	1	1
Ile	0.529476	0.872398	0.568577	0.656965	0.156704	0.873084	0.203982	0.109587	0.581644	0.940429	0.970759	0.890859	0.975738	0.767244	0.990461	0.538399	0.257364	0.721238										-	-	-	-	-	-	-	-	-	0.32 ± 0.22	1.44 ± 2.51	0.59 ± 0.74	0.45 ± 0.39	0.52 ± 0.62	0.25 ± 0.27	0.32 ± 0.24	1.66 ± 3.42	0.83 ± 0.93	0.54 ± 0.55	0.954545	1	1
Indole-3-acetaldehyde	0.82662	0.650569	0.491756	0.762779	0.873084	0.581644	0.423031	0.985841	0.101627	0.940429	0.916711	0.866591	0.975738	0.969964	0.92051	0.655698	0.985841	0.266987										-	-	-	-	-	-	-	-	-	12.24 ± 4.74	11.74 ± 5.17	12.89 ± 2.86	13.07 ± 2.46	12.42 ± 3.94	11.47 ± 2.64	12.75 ± 2.64	13.99 ± 3.82	12.44 ± 3.71	14.28 ± 2.67	1	1	1
Indole-3-acetate	0.889451	0.588155	0.450124	0.624629	0.624629	0.55097	0.259721	0.0333269	0.0668046	0.944186	0.911641	0.866591	0.975738	0.902525	0.908789	0.538399	0.114793	0.216081								2.69546		-	-	-	-	-	-	-	0.039659	-	1.2 ± 1.73	1.09 ± 1.48	1.08 ± 0.78	1.19 ± 0.89	1.12 ± 0.91	1.09 ± 0.8	1.39 ± 1.38	2.87 ± 3.49	2.68 ± 2.65	2.04 ± 1.72	0.818182	0.875	0.9375
Inosine	0.894695	0.876814	0.755972	0.76819	0.607701	0.361193	0.993207	0.90783	0.201197	0.944186	0.970759	0.951298	0.975738	0.902525	0.792465	0.999656	0.950768	0.400218										-	-	-	-	-	-	-	-	-	0.19 ± 0.15	0.22 ± 0.2	0.28 ± 0.4	0.18 ± 0.18	0.23 ± 0.2	0.16 ± 0.16	0.26 ± 0.18	0.2 ± 0.16	0.22 ± 0.17	0.14 ± 0.16	0.772727	0.75	0.6875
Isocitrate	0.513031	0.0312582	0.0747602	0.248791	0.851404	0.101293	0.245732	0.485759	0.446072	0.940429	0.18466	0.415179	0.966277	0.963267	0.51	0.538399	0.657487	0.627301							2.88812			-	0.0457579	-	-	-	-	0.03385	-	-	0.25 ± 0.25	0.2 ± 0.18	0.12 ± 0.17	0.12 ± 0.14	0.17 ± 0.09	0.22 ± 0.22	0.12 ± 0.12	0.15 ± 0.15	0.2 ± 0.21	0.19 ± 0.21	0.863636	0.6875	0.4375
Isopropanolamine	0.687732	0.568479	0.731003	0.950358	0.510503	0.326697	0.418027	0.810513	1	0.940429	0.890043	0.942705	0.983377	0.850839	0.777348	0.655085	0.911593	1										-	-	-	-	-	-	-	-	-	0.12 ± 0.06	0.14 ± 0.17	0.13 ± 0.12	0.14 ± 0.11	0.13 ± 0.11	0.16 ± 0.14	0.15 ± 0.08	0.24 ± 0.29	0.18 ± 0.2	0.17 ± 0.17	1	0.75	0.8125
Lactate	0.403961	0.0189803	0.340829	0.901127	0.631431	0.92929	0.0184822	0.423031	0.109587	0.940429	0.165499	0.813154	0.976608	0.902525	0.999965	0.26043	0.607128	0.276189							4.41489		4.30904	-	-	-	-	-	-	0.0142638	-	0.0399624	149.74 ± 98.11	117.35 ± 57.09	85.91 ± 40.62	112.91 ± 46.19	157.21 ± 112.68	171.84 ± 190.88	153.9 ± 113.07	86.86 ± 48.3	109.44 ± 55.4	97.39 ± 70.69	1	1	1
Leu	0.803935	0.714968	0.437927	0.533718	0.363437	0.845196	0.203982	0.136337	0.709191	0.940429	0.94718	0.863291	0.975738	0.779673	0.990461	0.538399	0.306264	0.820333										-	-	-	-	-	-	-	-	-	1.16 ± 0.9	4.14 ± 6.57	1.69 ± 1.91	1.46 ± 1.15	1.61 ± 1.57	0.9 ± 0.85	0.99 ± 0.69	4.1 ± 7.57	2.31 ± 2.14	1.56 ± 1.53	1	1	1
Lys	0.529476	0.529476	0.246135	0.126927	0.326697	0.0941206	0.0628305	0.0250994	0.0368998	0.940429	0.875445	0.747647	0.957353	0.767244	0.502414	0.463749	0.0972601	0.150512		3.19391	3.2713			3.07223		3.56717	3.18516	-	0.0228129	0.0384904	-	-	0.0128975	-	0.00552208	0.00765829	5.54 ± 4.03	18.94 ± 36.76	8.87 ± 12.05	8.27 ± 7.3	8.06 ± 5.22	8.54 ± 10.13	7.85 ± 4.5	12.64 ± 15.67	15.12 ± 13.13	10.73 ± 8.38	1	1	1
Malate	0.714968	0.371585	0.82662	0.985841	0.510503	0.901127	0.101627	0.326697	0.191317	0.940429	0.757837	0.953587	0.986	0.850839	0.990461	0.504453	0.538703	0.395388							2.7787		2.46985	-	-	-	-	-	-	0.0105076	-	0.0399624	2.96 ± 2.96	2.29 ± 1.39	2.12 ± 1.43	2.38 ± 1.45	2.51 ± 1.48	2.77 ± 1.52	2.27 ± 1.06	1.76 ± 1.34	2.02 ± 1.14	1.83 ± 0.91	1	1	1
Malonate	0.403961	0.765032	0.359882	0.510503	0.309238	0.873084	0.0804038	0.0208389	0.449229	0.940429	0.949082	0.820588	0.975738	0.767244	0.990461	0.498504	0.0872979	0.627301										-	-	0.00887842	-	-	-	-	-	-	0.43 ± 0.19	0.52 ± 0.3	0.47 ± 0.31	0.53 ± 0.37	0.4 ± 0.16	0.38 ± 0.18	0.45 ± 0.19	0.56 ± 0.21	0.59 ± 0.27	0.48 ± 0.28	0.954545	1	0.9375
Met	0.508996	0.026228	0.0157057	0.531782	0.00489632	0.0366181	0.604606	0.325882	0.0867103	0.940429	0.169389	0.188214	0.975738	0.151786	0.382333	0.800973	0.538703	0.24987			2.30095		2.37257					-	-	0.0378973	-	0.00905985	-	-	-	-	0.53 ± 0.56	2.04 ± 4.14	0.09 ± 0.09	0.08 ± 0.06	1.31 ± 2.02	0.05 ± 0.08	0.08 ± 0.04	1.01 ± 2.23	0.24 ± 0.26	0.14 ± 0.16	0.772727	0.875	0.8125
N1,N12-Diacetylspermine	0.631479	0.6482	0.0159003	0.00518938	0.216467	0.02032	0.201913	0.0180044	0.0298332	0.940429	0.916711	0.188214	0.631923	0.767244	0.361667	0.538399	0.0845663	0.131446								2.8606	2.24062	-	-	0.00170459	0.0103897	-	0.00435378	-	0.0298889	0.0205402	0.02 ± 0.03	0.04 ± 0.05	0.03 ± 0.03	0.04 ± 0.04	0.04 ± 0.02	0.04 ± 0.04	0.04 ± 0.02	0.05 ± 0.06	0.06 ± 0.06	0.07 ± 0.09	0.772727	0.6875	0.75
N-Acetylaspartate	0.211669	0.0951252	0.180752	0.631431	0.762779	0.790011	0.631431	0.709191	0.901127	0.851147	0.398498	0.623444	0.975738	0.902525	0.990461	0.822451	0.826501	0.943748										-	-	-	-	-	-	-	-	-	0.79 ± 0.76	0.58 ± 0.5	0.45 ± 0.29	0.51 ± 0.39	0.64 ± 0.27	0.7 ± 0.4	0.57 ± 0.32	0.58 ± 0.38	0.62 ± 0.54	0.76 ± 0.59	1	1	1
N-Acetyl-beta-alanine	0.840862	0.388367	0.156737	0.526244	0.388441	0.461204	0.704092	0.283702	0.106205	0.940459	0.763585	0.579405	0.975738	0.779993	0.850655	0.865549	0.498025	0.274362									2.00347	-	-	0.044944	-	-	-	-	-	0.0148115	0.15 ± 0.13	0.2 ± 0.27	0.18 ± 0.3	0.22 ± 0.21	0.11 ± 0.1	0.11 ± 0.14	0.18 ± 0.14	0.18 ± 0.19	0.25 ± 0.23	0.29 ± 0.27	0.727273	0.625	0.4375
N-Acetylglucosamine	0.78141	0.671782	0.455493	0.487813	0.156704	0.156704	0.845196	0.845196	0.444063	0.940429	0.921121	0.866591	0.975738	0.767244	0.62	0.929116	0.915001	0.627301										-	-	-	-	-	-	-	-	-	5.35 ± 4.27	5.56 ± 6.38	4.98 ± 4.3	5.12 ± 5.9	4.04 ± 3.14	2.97 ± 1.51	3.25 ± 1.75	6.59 ± 6.58	5.29 ± 4.05	8.63 ± 9.53	1	1	1
N-Acetylglucosamine 1-phosphate	0.159976	0.912336	0.872365	0.845141	0.978469	0.929265	0.872866	0.156569	0.0436037	0.851147	0.975222	0.953767	0.976608	0.985841	0.999965	0.939778	0.33735	0.171762										-	-	-	-	-	-	-	-	-	0.15 ± 0.1	0.22 ± 0.22	0.17 ± 0.18	0.17 ± 0.14	0.14 ± 0.07	0.14 ± 0.09	0.13 ± 0.05	0.14 ± 0.1	0.22 ± 0.12	0.23 ± 0.11	0.909091	1	1
N-Acetylglucosamine 6-phosphate	0.253523	0.261706	0.735065	0.985697	0.815682	0.985773	0.171508	0.461204	0.714792	0.860538	0.667077	0.942705	0.986	0.938603	1	0.538399	0.644441	0.820687							3.04501			-	-	-	-	-	-	0.0366577	-	-	0.12 ± 0.1	0.1 ± 0.14	0.11 ± 0.16	0.11 ± 0.09	0.11 ± 0.09	0.15 ± 0.16	0.11 ± 0.07	0.07 ± 0.08	0.1 ± 0.1	0.13 ± 0.08	0.772727	0.5625	0.4375
N-Acetylglutamate	0.571619	0.758257	0.020509	0.244703	0.181157	0.201913	0.418409	0.00156839	0.00457402	0.940429	0.949082	0.203437	0.966277	0.767244	0.62	0.655085	0.0231168	0.0506409								2.66626	2.29553	-	-	0.000341809	-	-	0.0186465	-	0.00710247	0.000606245	0.06 ± 0.05	0.09 ± 0.13	0.09 ± 0.09	0.11 ± 0.07	0.08 ± 0.04	0.09 ± 0.06	0.08 ± 0.05	0.12 ± 0.16	0.15 ± 0.11	0.13 ± 0.08	0.772727	0.8125	0.875
N-Acetylneuraminate	0.234245	0.284249	0.510438	0.309238	0.309238	0.203982	0.73583	0.873084	0.146258	0.851147	0.677825	0.868681	0.975738	0.767244	0.62	0.888953	0.926904	0.323856										-	-	-	-	-	-	-	-	-	14.32 ± 17.45	18.71 ± 18.59	18.92 ± 17.99	17.6 ± 19.64	16.93 ± 11.85	14.9 ± 10.24	17.04 ± 11.4	11.47 ± 11.51	15.76 ± 17.6	21.13 ± 15.27	1	1	1
N-Acetylornithine	0.116453	0.456239	0.790996	0.118304	0.742632	0.800007	0.0441108	0.00109691	0.00322323	0.820461	0.81284	0.951298	0.957353	0.902525	0.990461	0.402187	0.0231168	0.0416333								2.56728	2.50258	-	-	-	-	-	-	-	0.00266063	0.00554847	0.01 ± 0.02	0.04 ± 0.05	0.03 ± 0.04	0.02 ± 0.04	0.03 ± 0.03	0.02 ± 0.05	0.02 ± 0.03	0.07 ± 0.09	0.08 ± 0.08	0.05 ± 0.05	0.363636	0.5625	0.375
N-Acetylputrescine	0.529476	0.78141	0.437927	0.0335898	0.92929	0.444063	0.109587	0.0205013	0.0941206	0.940429	0.949082	0.863291	0.631923	0.985841	0.829157	0.504453	0.0872979	0.265249								2.3392	2.12277	-	-	-	-	-	-	-	0.0105076	0.0366021	0.41 ± 0.33	0.82 ± 1.26	0.45 ± 0.38	0.53 ± 0.61	0.57 ± 0.44	0.51 ± 0.71	0.43 ± 0.35	1.05 ± 1.29	0.9 ± 0.66	0.8 ± 0.67	1	1	1
N-gamma-Ethylglutamine	0.473327	0.941733	0.613867	0.260354	0.663356	0.880249	0.872866	0.101519	0.533015	0.940429	0.979731	0.906381	0.966277	0.902525	0.990461	0.939778	0.246129	0.688477										-	-	-	-	-	-	-	-	-	0.09 ± 0.07	0.25 ± 0.42	0.18 ± 0.36	0.16 ± 0.26	0.16 ± 0.17	0.09 ± 0.06	0.09 ± 0.07	0.12 ± 0.14	0.17 ± 0.14	0.13 ± 0.13	0.863636	1	0.875
Nicotinamide	0.311714	0.0650297	0.529476	0.762779	0.203982	0.663399	0.309238	0.790011	0.908258	0.902504	0.314988	0.872287	0.975738	0.767244	0.949908	0.577493	0.90038	0.944832										-	0.00394151	0.0246409	-	-	-	-	-	-	0.09 ± 0.04	0.11 ± 0.05	0.12 ± 0.05	0.12 ± 0.07	0.11 ± 0.07	0.08 ± 0.02	0.09 ± 0.05	0.14 ± 0.12	0.15 ± 0.12	0.17 ± 0.25	0.954545	1	0.9375
Nicotinate	0.171581	0.236125	0.612724	0.954514	0.136278	0.991202	0.238653	0.00172068	0.0093744	0.851147	0.667077	0.906381	0.983377	0.767244	1	0.538399	0.0231168	0.0726516								2.47027	2.39028	-	-	-	-	-	-	-	0.00162815	0.00429011	0.2 ± 0.26	0.32 ± 0.31	0.25 ± 0.19	0.21 ± 0.23	0.19 ± 0.27	0.08 ± 0.17	0.16 ± 0.19	0.93 ± 2.36	0.86 ± 0.77	1.05 ± 2.05	0.5	0.8125	0.875
Nicotine	0.0512592	0.000404187	0.00105161	0.170183	0.286691	0.0295452	0.240684	0.0021804	0.00127515	0.665034	0.0277556	0.03875	0.957353	0.767244	0.382333	0.538399	0.0231168	0.0282356		2.09002	2.04944					2.946	2.59079	-	0.000761336	0.00163408	0.0247683	-	0.0322388	-	0.00342267	0.0013071	0.03 ± 0.03	0.01 ± 0.02	0 ± 0	0 ± 0	0.02 ± 0.03	0.03 ± 0.06	0.19 ± 0.66	0.02 ± 0.04	0 ± 0.01	0 ± 0	0.590909	0.375	0.0625
o-Acetylcarnitine	0.849447	0.671782	0.965064	0.465661	0.326697	0.423031	0.817493	0.985841	0.402577	0.940459	0.921121	0.977614	0.975738	0.767244	0.829157	0.911593	0.985841	0.60582										-	-	-	-	-	-	-	-	-	0.49 ± 0.46	0.43 ± 0.3	0.38 ± 0.23	0.35 ± 0.12	0.42 ± 0.14	0.43 ± 0.12	0.42 ± 0.15	0.42 ± 0.31	0.47 ± 0.35	0.5 ± 0.39	1	1	1
o-Hydroxybenzoate	0.316645	0.76416	0.440019	0.0305414	0.401783	0.167962	0.213976	0.401783	0.480057	0.902504	0.949082	0.863291	0.631923	0.779993	0.62	0.538399	0.599995	0.640771										-	-	-	0.0289509	-	-	-	-	-	0.01 ± 0.03	0.09 ± 0.19	0.16 ± 0.46	0.17 ± 0.27	0.11 ± 0.18	0.43 ± 1.38	0.08 ± 0.14	0.28 ± 0.59	0.06 ± 0.1	0.05 ± 0.1	0.272727	0.375	0.25
Ornithine	0.568577	0.608974	0.693254	0.0529276	0.326697	0.126927	0.167688	0.0305294	0.0166338	0.940429	0.916711	0.942705	0.631923	0.767244	0.56973	0.538399	0.107547	0.0991628				2.94744		2.89222		3.52198	3.38513	-	-	-	0.0474723	-	0.0173844	-	0.0173844	0.00765829	5.09 ± 4.67	11.31 ± 20.45	8.74 ± 11.34	5.63 ± 4.91	8.32 ± 7.51	6.52 ± 5.7	6.26 ± 3.3	8.19 ± 5.76	14.6 ± 12.19	12.06 ± 8.93	1	1	1
Pentanoate + 3-Methylbutanoate	0.297776	0.803886	0.948084	0.606315	0.126805	0.516135	0.260354	0.326697	0.191317	0.902504	0.949082	0.973113	0.975738	0.767244	0.908789	0.538399	0.538703	0.395388										-	-	-	-	-	-	-	-	-	1.57 ± 1.39	2.02 ± 1.68	1.64 ± 1.44	1.46 ± 1.12	2.96 ± 3.85	1.28 ± 2	1.24 ± 1.1	7.19 ± 11.78	3.52 ± 3.95	2.56 ± 2.45	0.954545	1	0.875
PEP	0.593953	0.24602	0.90169	0.873084	0.742575	0.964721	0.13621	0.179223	0.682894	0.940429	0.667077	0.953767	0.976608	0.902525	1	0.523727	0.356147	0.801884										-	-	-	-	-	-	-	-	-	0.66 ± 0.74	0.55 ± 0.6	0.4 ± 0.33	0.53 ± 0.44	0.64 ± 0.62	0.5 ± 0.37	0.55 ± 0.42	0.35 ± 0.34	0.74 ± 0.46	0.56 ± 0.39	0.954545	0.9375	0.875
Phe	0.13671	0.162044	0.107717	0.0134029	0.23106	0.101627	0.0529276	0.0205013	0.136337	0.851147	0.578123	0.492353	0.631923	0.767244	0.51	0.454445	0.0872979	0.315406	3.06759	2.80907	2.95827	2.84568		2.88928	2.93754	2.96032		0.0110017	0.00713512	0.000928472	0.0157563	-	0.0116483	0.0231856	0.0474723	-	2.58 ± 1.62	6.28 ± 7.34	3.54 ± 2.25	4.09 ± 3.2	4.44 ± 2.25	3.24 ± 1.94	3.7 ± 1.88	5.06 ± 4.39	4.54 ± 2.83	4.74 ± 5.27	1	1	1
Phe-Phe	0.054891	0.3057	0.394059	0.210251	0.965824	0.829538	0.890782	0.739306	0.758267	0.665034	0.680503	0.848194	0.957353	0.985841	0.990461	0.950168	0.855167	0.845863										-	-	-	-	-	-	-	-	-	0.01 ± 0.02	0.02 ± 0.02	0.02 ± 0.04	0.02 ± 0.02	0.02 ± 0.03	0.01 ± 0.01	0.01 ± 0.02	0.01 ± 0.01	0.01 ± 0.03	0.02 ± 0.03	0.409091	0.6875	0.5625
Phosphorylcholine	0.190671	0.121556	0.200975	0.709191	0.92929	0.790011	0.118016	0.656965	0.423031	0.851147	0.459542	0.649062	0.975738	0.985841	0.990461	0.504453	0.783304	0.612802										-	-	-	-	-	-	-	-	-	2.57 ± 1.1	2.27 ± 1.26	2.05 ± 0.94	2.17 ± 0.87	2.67 ± 1.12	2.59 ± 0.89	2.44 ± 1.03	2 ± 1.34	2.39 ± 1.1	2.34 ± 1.04	1	1	1
Phthalate	0.153243	0.000157157	0.00346938	0.873084	2.46921e-06	0.000128866	0.0013481	0.00851597	0.0149442	0.851147	0.0243593	0.0775	0.976608	0.000382728	0	0.0588632	0.0573902	0.0965146					2.27646		2.94738	2.35288		-	0.0332771	-	-	0.000272863	0.00393908	0.00441386	0.0210883	-	0.26 ± 0.1	0.21 ± 0.11	0.14 ± 0.07	0.16 ± 0.08	0.27 ± 0.08	0.1 ± 0.04	0.11 ± 0.09	0.13 ± 0.11	0.16 ± 0.09	0.17 ± 0.1	1	1	1
Pipecolate	0.895454	0.403961	0.878604	0.901127	0.326697	0.330872	0.292389	0.516135	0.387385	0.944186	0.763585	0.953767	0.976608	0.767244	0.777348	0.566503	0.683769	0.60582										-	-	-	-	-	-	-	-	-	0.09 ± 0.06	0.12 ± 0.1	0.11 ± 0.12	0.09 ± 0.07	0.08 ± 0.03	0.08 ± 0.07	0.07 ± 0.04	0.13 ± 0.1	0.13 ± 0.12	0.12 ± 0.08	0.954545	1	1
Pro	0.568577	0.491756	0.849447	0.203982	0.606315	0.901127	0.817493	0.179223	0.344764	0.940429	0.846913	0.953587	0.957353	0.902525	0.990461	0.911593	0.356147	0.568494										-	-	-	-	-	-	-	-	-	27.21 ± 33.34	46.93 ± 110.25	19.12 ± 31.95	21.73 ± 23.97	36.91 ± 32	27.54 ± 31.22	22.3 ± 31.87	42.38 ± 57.55	47.47 ± 48.24	33.07 ± 28.09	1	1	1
Propionate	0.895454	0.918596	0.714968	0.167688	0.510503	0.95754	0.402577	0.101627	0.465661	0.944186	0.975222	0.942705	0.957353	0.850839	1	0.655085	0.246129	0.638738										-	-	-	-	-	-	-	-	-	34.72 ± 33.74	40.67 ± 43.41	32.56 ± 27.23	36.85 ± 43.83	72.23 ± 76.54	56.13 ± 114.03	38.08 ± 44.95	111.84 ± 167.25	75.39 ± 67.5	64.44 ± 93.97	1	1	1
Putrescine(1,4-Butanediamine)	0.759063	0.82662	0.284249	0.631431	0.344764	0.276148	0.465661	0.0941206	0.0577083	0.940429	0.949082	0.772281	0.975738	0.779673	0.713	0.680919	0.239159	0.203291			3.35032					3.69758	3.53987	-	-	0.0246409	-	-	-	-	0.0254617	0.0279286	11.08 ± 11.51	22.39 ± 45.64	12.27 ± 11.08	14.63 ± 14.39	13.45 ± 12.26	15.2 ± 18.92	11.07 ± 6.75	29.87 ± 43.14	24.97 ± 22.8	22.78 ± 25.41	1	1	1
Pyruvate	0.82662	0.803935	0.190671	0.136337	0.136337	0.0741621	0.810513	0.656965	0.510503	0.940429	0.949082	0.629894	0.957353	0.767244	0.502414	0.911593	0.783304	0.664941			3.46316			3.48777				-	-	0.00453546	-	-	0.00493993	-	-	-	13.21 ± 9.83	15.15 ± 18.29	13.55 ± 13.79	15.84 ± 9.24	20.21 ± 14.35	18.17 ± 12.08	18.73 ± 10.57	13.33 ± 13	18.56 ± 17.08	14.57 ± 8.82	1	0.9375	1
Quinate	0.607115	0.632054	0.5182	0.608211	0.367201	0.118485	0.954621	0.344277	0.2023	0.940429	0.916711	0.872287	0.975738	0.779673	0.56973	0.989442	0.550912	0.400218										-	-	-	-	-	-	-	-	-	0.31 ± 0.67	0.57 ± 1.57	0.68 ± 1.43	0.15 ± 0.36	0.4 ± 0.92	0.18 ± 0.48	0.02 ± 0.04	0.54 ± 1.56	0.64 ± 1.27	6.22 ± 15.7	0.363636	0.4375	0.5
R5P	0.0658042	0.0227302	0.0364723	0.502784	0.0508261	0.0731333	0.00151905	0.00302049	0.00619529	0.665034	0.165499	0.293684	0.975738	0.585984	0.502414	0.0588632	0.0275398	0.0600169		2.13878			2.31961		2.68369	2.40503	2.22735	-	0.0292162	-	-	0.00985878	-	0.00173122	0.00556986	0.0169334	0.43 ± 0.42	0.25 ± 0.47	0.11 ± 0.22	0.17 ± 0.2	0.62 ± 0.67	0.13 ± 0.26	0.15 ± 0.26	0.03 ± 0.12	0.04 ± 0.11	0.05 ± 0.12	0.636364	0.375	0.3125
Riboflavin	0.284249	0.114476	0.171212	0.709191	0.631431	0.487813	0.487813	0.581644	0.92929	0.902504	0.443596	0.602386	0.975738	0.902525	0.879535	0.700102	0.738974	0.953907										-	-	-	-	-	-	-	-	-	1.7 ± 0.86	1.41 ± 0.91	1.21 ± 0.58	1.29 ± 0.57	1.64 ± 0.75	1.45 ± 0.53	1.83 ± 0.9	1.53 ± 0.77	1.51 ± 0.72	1.68 ± 0.63	1	1	1
Ru5P	0.650569	0.0122913	0.0263584	0.817493	0.0404732	0.010723	0.245487	0.179223	0.0683094	0.940429	0.151418	0.237059	0.976608	0.585984	0.341	0.538399	0.356147	0.216081										-	-	-	-	-	-	-	-	-	1 ± 0.42	1 ± 0.64	0.76 ± 0.61	0.69 ± 0.19	1.16 ± 0.84	0.7 ± 0.35	0.66 ± 0.34	0.86 ± 0.65	0.8 ± 0.36	0.75 ± 0.33	1	1	1
S7P	0.356003	0.270559	0.671703	0.901127	0.326531	0.893997	0.845196	0.676349	0.245487	0.940429	0.667077	0.942705	0.976608	0.767244	0.990461	0.929116	0.80026	0.452983										-	-	-	-	-	-	-	-	-	0.55 ± 0.35	0.44 ± 0.25	0.41 ± 0.38	0.51 ± 0.4	0.55 ± 0.36	0.39 ± 0.28	0.49 ± 0.31	0.49 ± 0.28	0.53 ± 0.32	0.65 ± 0.35	1	0.9375	0.6875
SAM+	0.103336	0.0234355	0.400592	0.381265	0.000168971	0.0105258	0.57785	0.602696	0.35734	0.762721	0.165499	0.851438	0.975738	0.0130953	0.341	0.772127	0.757118	0.583029	2.63431			2.01935	2.82767	2.04551				0.044944	-	-	0.0327381	0.000297079	0.0192796	-	-	-	0.02 ± 0.02	0.02 ± 0.02	0.01 ± 0.02	0.02 ± 0.01	0.02 ± 0.02	0 ± 0.01	0.01 ± 0.01	0.03 ± 0.05	0.02 ± 0.02	0.02 ± 0.03	0.772727	0.625	0.5
Sarcosine	0.78141	0.297776	0.650569	0.363437	0.901127	0.873084	0.790011	0.465661	0.557437	0.940429	0.678753	0.942705	0.975738	0.969964	0.990461	0.90705	0.644441	0.702462										-	-	-	-	-	-	-	-	-	1.94 ± 1.08	2.43 ± 2.5	1.7 ± 1.24	1.84 ± 1.19	2.21 ± 1.05	1.94 ± 0.89	1.87 ± 0.93	2.28 ± 1.95	2.54 ± 1.67	2.46 ± 2.17	1	1	1
Sebacate	0.387572	0.000537205	0.000316688	0.92929	0.109587	0.00238625	0.00756755	0.00238625	0.000224559	0.940429	0.0277556	0	0.979558	0.767244	0.155	0.188568	0.0231168	0.0115813								3.12909	2.35287	-	5.79702e-05	6.56958e-05	-	-	0.00104024	-	0.0231856	0.00312593	0.04 ± 0.02	0.04 ± 0.01	0.07 ± 0.03	0.06 ± 0.02	0.04 ± 0.01	0.05 ± 0.02	0.07 ± 0.03	0.06 ± 0.02	0.06 ± 0.01	0.08 ± 0.05	1	1	1
Ser	0.803935	0.693254	0.803935	0.382709	0.817493	0.581644	0.344764	0.344764	0.985841	0.940429	0.926331	0.951298	0.975738	0.938603	0.92051	0.587236	0.550912	0.992242										-	-	-	-	-	-	-	-	-	3.27 ± 2.01	4.99 ± 5.91	3.95 ± 4.73	3 ± 1.81	4.12 ± 2.87	3.12 ± 1.36	3.35 ± 1.73	6.41 ± 8.44	4.51 ± 3.17	3.33 ± 2.23	1	1	1
Spermidine	0.510438	0.234245	0.491756	0.92929	0.656965	0.444063	0.309238	0.0741621	0.146258	0.940429	0.667077	0.866591	0.979558	0.902525	0.829157	0.577493	0.198192	0.323856		2.03307								-	0.0119683	-	-	-	-	-	-	-	0.2 ± 0.12	0.31 ± 0.33	0.36 ± 0.29	0.31 ± 0.28	0.24 ± 0.22	0.27 ± 0.24	0.28 ± 0.2	0.86 ± 1.46	0.48 ± 0.4	0.51 ± 0.73	1	1	1
Spermine	0.960459	0.90497	0.713773	0.52336	0.890782	0.329638	0.251805	0.933256	0.868651	0.973014	0.975222	0.942705	0.975738	0.969964	0.777348	0.538399	0.970837	0.920599										-	-	-	-	-	-	-	-	-	0.03 ± 0.05	0.1 ± 0.29	0.09 ± 0.24	0.04 ± 0.06	0.01 ± 0.02	0.03 ± 0.04	0.03 ± 0.04	0.01 ± 0.02	0.02 ± 0.04	0.03 ± 0.05	0.409091	0.375	0.3125
Succinate	0.78141	0.311714	0.82662	0.487813	0.762779	0.245487	0.682894	0.845196	0.557437	0.940429	0.680503	0.953587	0.975738	0.902525	0.713	0.846789	0.915001	0.702462										-	-	-	-	-	-	-	-	-	12.8 ± 9.86	13.55 ± 10.43	8.5 ± 6.43	12.6 ± 9.22	20.87 ± 24.48	11.54 ± 5.91	8.16 ± 5.22	10.85 ± 6.79	11.24 ± 7.88	12.2 ± 13.85	1	1	1
Taurine	0.180752	0.356003	0.0520237	0.203982	0.762779	0.0205013	0.126927	0.292389	0.101627	0.851147	0.745681	0.342292	0.957353	0.902525	0.361667	0.504453	0.498025	0.266987	3.80041	3.66835	3.80461			3.70336	3.64779			0.000673744	0.00850489	0.000604445	-	-	0.00246872	0.0254617	-	-	25.42 ± 8.97	42.87 ± 33.83	31.86 ± 19.05	31.86 ± 9.09	32.93 ± 15.34	26.69 ± 9.4	35.4 ± 14.28	40.46 ± 25.21	34.72 ± 18.09	36.57 ± 19.63	1	1	1
Thr	0.73691	0.693254	0.420748	0.382709	0.581644	0.423031	0.245487	0.136337	0.817493	0.940429	0.926331	0.858618	0.975738	0.901548	0.829157	0.538399	0.306264	0.886094							2.67874			-	-	-	-	-	-	0.0305989	-	-	0.91 ± 0.6	1.78 ± 2.5	1.07 ± 0.84	1.01 ± 0.53	1.32 ± 1.24	0.92 ± 0.39	0.99 ± 0.5	2.77 ± 5.63	1.4 ± 1.07	1.02 ± 0.67	1	1	1
Threonate	0.00225236	0.00312046	0.0206367	0.0529276	0.326697	0.0804038	0.00116154	0.000449115	0.000319626	0.349116	0.0768221	0.203437	0.631923	0.767244	0.502414	0.0588632	0.0231168	0.0115813	2.91464	3.06426	2.81095			2.73012	3.36908	3.11568	3.0226	0.00114508	0.000434307	0.00140761	-	-	0.0399624	0.000914958	0.000618061	0.000914958	1.87 ± 1.35	3.62 ± 2.11	3.74 ± 2.13	3.13 ± 1.82	3.78 ± 4.39	2.87 ± 2.99	2.73 ± 1.67	10.13 ± 12.55	5.35 ± 3.87	4.61 ± 2.6	1	1	1
Thymidine	0.982508	0.384174	0.00901105	0.293373	0.728602	0.177244	0.189291	0.00814686	0.00025363	0.987959	0.763585	0.155	0.966277	0.902525	0.62	0.538399	0.0573902	0.0115813			2.57323			2.27969		2.63858	2.70768	-	-	0.000268898	-	-	0.042684	-	0.0468799	0.000597486	0.86 ± 0.62	0.87 ± 0.6	1.06 ± 0.64	1.42 ± 0.45	0.58 ± 0.65	1.11 ± 0.65	1.22 ± 0.64	1.2 ± 0.56	1.89 ± 1.77	2.31 ± 1.9	0.727273	0.75	0.8125
Thymine	0.367585	0.0283757	0.00844785	0.510356	0.133722	0.040414	0.227866	0.0250578	0.0130314	0.940429	0.17593	0.155	0.975738	0.767244	0.3875	0.538399	0.0972601	0.0878201						2.49284	2.67459	2.71962	2.84394	-	-	-	-	-	0.0231436	0.0173759	0.00440181	0.00337214	2.96 ± 2.04	2.87 ± 2.55	4.57 ± 12.97	1.44 ± 1.21	2.65 ± 2.07	6.16 ± 15.32	1.8 ± 1.63	2.39 ± 2.05	1.63 ± 0.85	1.26 ± 1.56	0.909091	1	0.8125
Trehalose 6-phosphate	0.194799	0.542994	0.584211	0.38783	0.200623	0.245639	0.0667661	0.0047724	0.000373589	0.851147	0.875445	0.895049	0.975738	0.767244	0.713	0.463866	0.0369861	0.0115813								2.32108	2.02439	-	-	-	-	-	-	-	0.0136941	0.000511937	0.08 ± 0.15	0.14 ± 0.19	0.09 ± 0.12	0.11 ± 0.17	0.11 ± 0.15	0.15 ± 0.2	0.14 ± 0.17	0.15 ± 0.14	0.36 ± 0.52	0.3 ± 0.28	0.363636	0.625	0.5
Trigonelline	0.23072	0.640115	0.328993	0.898129	0.751945	0.165432	0.0691779	0.0204665	0.110476	0.851147	0.916711	0.796797	0.976608	0.902525	0.62	0.463866	0.0872979	0.276189							2.6662	2.16234		-	-	-	-	-	-	0.0253392	0.0209153	-	0.1 ± 0.21	0.11 ± 0.12	0.29 ± 0.94	0.06 ± 0.11	0.05 ± 0.04	0.07 ± 0.14	0.02 ± 0.03	0.95 ± 2.85	0.34 ± 0.64	4.16 ± 12.49	0.545455	0.6875	0.375
Trimethylamine N-oxide	0.208632	0.0723968	0.127272	0.309238	0.00851597	0.0305294	0.039812	0.985841	0.557299	0.851147	0.330044	0.546806	0.975738	0.219996	0.382333	0.392084	0.985841	0.702462	2.32345				2.1508					0.0331807	-	-	-	0.00765829	0.0334856	-	-	-	0.15 ± 0.22	0.08 ± 0.08	0.1 ± 0.16	0.07 ± 0.07	0.09 ± 0.08	0.05 ± 0.02	0.07 ± 0.1	0.32 ± 0.96	0.17 ± 0.27	0.14 ± 0.19	1	0.75	0.875
Trp	0.266666	0.00982704	0.0168385	0.681221	0.124934	0.0851056	0.16431	0.0137073	0.0286832	0.87943	0.151418	0.188214	0.975738	0.767244	0.502414	0.538399	0.0732634	0.130761								2.36761		-	0.00266509	0.000854922	-	-	0.0296865	-	0.00678755	0.0214951	0.07 ± 0.09	0.2 ± 0.39	0.14 ± 0.08	0.17 ± 0.15	0.05 ± 0.09	0.11 ± 0.09	0.15 ± 0.2	0.4 ± 0.93	0.22 ± 0.23	0.2 ± 0.27	0.454545	0.625	1
Tyr	0.162044	0.200975	0.171212	0.0305294	0.156704	0.0804038	0.156704	0.0149442	0.101627	0.851147	0.654972	0.602386	0.631923	0.767244	0.502414	0.538399	0.0759473	0.266987	3.33963	3.12817	3.24284	2.95641	2.87353	3.04688		3.12462	3.03295	0.00544983	0.00342253	0.0031109	0.0157563	0.0474723	0.00441386	-	0.0254617	0.0334856	5.25 ± 3.08	12.32 ± 16.12	7.7 ± 6.53	8.49 ± 9.46	7.98 ± 3.78	7.07 ± 3.96	6.92 ± 2.33	7.88 ± 5.42	8.76 ± 4.25	9.25 ± 9.98	1	1	1
Tyramine	0.615025	0.906064	0.534906	0.436156	0.598287	0.284221	0.743588	0.952136	0.743588	0.940429	0.975222	0.872895	0.975738	0.902525	0.721639	0.888953	0.982905	0.841285										-	-	-	-	-	-	-	-	-	0.07 ± 0.31	0.01 ± 0.04	0.01 ± 0.04	0.01 ± 0.02	0.04 ± 0.1	0 ± 0.01	0 ± 0.01	0.17 ± 0.43	0.06 ± 0.15	0.22 ± 0.72	0.227273	0.125	0.1875
UDP-glucose	0.831218	0.859794	0.0799615	0.829298	0.456178	0.349985	0.536322	0.649988	0.92183	0.940429	0.970759	0.42	0.976608	0.812732	0.786232	0.742231	0.783304	0.952558										-	-	0.0301074	-	-	-	-	-	-	0.04 ± 0.07	0.06 ± 0.1	0.05 ± 0.08	0.07 ± 0.05	0.04 ± 0.05	0.04 ± 0.04	0.07 ± 0.09	0.03 ± 0.04	0.04 ± 0.04	0.05 ± 0.07	0.454545	0.5	0.4375
UMP	0.100188	0.541942	0.0377464	0.527376	0.325882	0.0440049	0.816637	0.985773	0.401777	0.762721	0.875445	0.2945	0.975738	0.767244	0.401176	0.911593	0.985841	0.60582			2.20074							-	-	0.0118056	-	-	0.0252376	-	-	-	0.22 ± 0.16	0.5 ± 0.58	0.31 ± 0.29	0.46 ± 0.66	0.27 ± 0.18	0.27 ± 0.16	0.3 ± 0.12	0.23 ± 0.25	0.2 ± 0.15	0.27 ± 0.16	0.818182	0.8125	0.75
Urate	0.0558359	0.0243188	0.0951252	0.92929	0.402577	0.762779	0.118016	0.382709	0.817493	0.665034	0.165499	0.446212	0.979558	0.779993	0.990461	0.504453	0.587326	0.886094										-	-	-	-	-	-	-	-	-	77.49 ± 48.61	57.97 ± 51.47	47.5 ± 26.39	51.64 ± 24.69	75.36 ± 40.04	60.6 ± 23.07	68.32 ± 32.03	51.91 ± 33.43	61.18 ± 26.54	73.57 ± 29.01	1	1	1
Urea	0.101269	0.0102505	0.00160578	0.985841	0.309238	0.0484717	0.0577083	0.0305294	0.126927	0.762721	0.151418	0.062	0.986	0.767244	0.413333	0.454445	0.107547	0.298086								4.90093		-	-	-	-	-	-	-	0.0191582	-	532.98 ± 214.06	415.79 ± 145.02	370.46 ± 161.7	317.27 ± 154.69	533.01 ± 257.86	512.52 ± 382.78	449.97 ± 347.59	396.99 ± 328.78	382.13 ± 290.48	412.19 ± 273.04	1	1	1
Uridine	0.803935	0.00346938	0.0641395	0.557437	0.709191	0.203982	0.245487	0.0577083	0.00156059	0.940429	0.0768221	0.381538	0.975738	0.902525	0.62	0.538399	0.165644	0.0302365		2.79114	2.63317			2.297			2.49212	-	0.000673744	5.11105e-05	-	-	0.0210883	-	-	0.0191582	1.82 ± 0.64	1.84 ± 0.58	2.72 ± 1.43	2.5 ± 1.41	1.75 ± 0.73	1.89 ± 0.53	2.01 ± 0.47	2.57 ± 1.67	2.29 ± 0.7	2.9 ± 2.37	1	1	1
Urocanate	0.0261907	0.281903	0.0275933	0.166453	0.686206	0.019277	0.138534	0.000968504	0.0277555	0.665034	0.677825	0.241111	0.957353	0.902525	0.361667	0.523727	0.0231168	0.130367	2.34814		2.21868	2.2315		2.17564		2.49598	2.05824	0.00909655	-	0.00661689	0.0378317	-	0.00509878	-	0.000969265	0.0253392	0.23 ± 0.26	0.8 ± 1.19	0.44 ± 0.55	0.55 ± 0.46	0.79 ± 1.21	0.32 ± 0.36	0.55 ± 0.39	0.6 ± 0.81	0.88 ± 0.75	0.52 ± 0.44	0.545455	0.75	0.6875
Val	0.73691	0.671782	0.153243	0.276148	0.487813	0.656965	0.217227	0.118016	0.631431	0.940429	0.921121	0.578415	0.966277	0.840122	0.949908	0.538399	0.273021	0.752859			2.75898							-	-	0.0195077	-	-	-	-	-	-	1.33 ± 0.97	3.34 ± 4.65	1.73 ± 1.5	2.14 ± 1.87	2.06 ± 1.86	1.05 ± 0.71	1.23 ± 0.93	4.94 ± 9.58	2.66 ± 2.53	1.96 ± 2.18	1	1	1
Abbreviations: BT, before treatment; CT, after completion of treatment; AT, several months after CT following transition to self-care
[truncated: 7 more columns]

[truncated: 1 more sheets: Supplementary Tabel S11]
